# Supplementary material for: Beyond poverty, tungiasis is associated with family characteristics and parenting behavior: a case control study in Kenya
Source: BMC Public Health. 2026 Jan 13;26:540. doi: 10.1186/s12889-026-26231-9 (PMC12888424; doi:10.1186/s12889-026-26231-9)
Supplement: Supplementary file 4 — Additional file 4. Elson et al. Household Dataset.xlsx Description: Microsoft excel workbook containing data and associated codebook for data collected February 2020-April 2021 during interviews of caregivers in Kwale and Siaya counties of Kenya. Contains 243 variables for 697 observations, 621Kb. [file 12889_2026_26231_MOESM4_ESM.xlsx]

## Sheet: description
Project Name	Tungiasis– an interdisciplinary approach to understand the interactions between parasite and hosts
Manuscript title	Risk factors for tungiasis in Kwale and Siaya counties of Kenya: a case control study
File Name	Elson et al 2025 Tungiasis Risk Factors Kenya Household Dataset
Description	Data collected February 2020-April 2021 during interviews of caregivers in Kwale and Siaya counties of Kenya
Structure
number of variables	243
number of observations	697
size of dataset	621 Kb

## Sheet: data
HH_ID	surveyround	region_code_0K_1S	HH_group_0control_1case	school_id	Pupil_ID	index_pupil_age	index_pupil_sex	sex_HHH_1m_2f	age_HHH	index_child_relation_hhd1child	other_relation_hhd	index_rel_HHH_recoded	sex_caregiv_1m_2f	age_caregiver	caregiver_reln_index	caregiver_reln_ind_recode	caregiver_marital_status	caregiver_marital_status_recode	household_religion	household_religion_recode	land_status_owned	land_status_recode	own_farm_land_0no1yes	radio0no1yes	tv0no1yes	mobile_phone0no1yes	bicycle0no1yes	motor_cycle0no1yes	solar0no1yes	vehicle0no1yes	SES	water_source	water_recode	collect_water_1	collect_water_2	collect_water_3	collect_water_4	collect_water_5	collect_water_6	num_jerrycans_water_daily	jerrycans_water_code	bathing_place	other_bathing_place	bathe_place_recode	caregvr_frq_wash_feet	caregvr_frq_washfeet_recode	caregvr_soap_use	caregvr_soapuse_recode	reason_no_soap
KW_094_004_H	1	0	1	94	KW_094_004	11	0	1	37	1		0	2	27	1	1	1	1	1	1	1	1	0	1	1	1	1	1	1	0	1.25151	4	1	0	0	0	1	0	0	3	1	4		1	1	1	3	1
KW_094_010_H	1	0	0	94	KW_094_010	10	0	1	33	1		0	2	27	1	1	1	1	1	1	3	2	0	1	0	1	1	0	1	0	0.984789	4	1	0	0	0	1	0	0	2	1	4		1	1	1	2	0
KW_094_016_H	1	0	0	94	KW_094_016	12	1	1	70	2		1	2	60	2	2	1	1	1	1	1	1	0	0	0	1	0	1	0	0	0.361956	4	1	0	0	0	1	0	0	4	2	2		1	1	1	3	1
KW_094_023_H	1	0	0	94	KW_094_023	11	1	1	32	1		0	2	27	1	1	1	1	1	1	1	1	1	0	0	1	1	0	0	0	0.241425	4	1	0	0	0	1	0	0	2	1	4		1	1	1	3	1
KW_094_027_H	1	0	1	94	KW_094_027	11	1	1	42	1		0	1	42	1	1	1	1	2	2	1	1	1	0	0	1	0	0	0	0	0.24669	4	1	0	0	0	1	1	0	3	1	2		1	1	1	2	0
KW_094_033_H	1	0	1	94	KW_094_033	9	1	2	50	2		1	2	50	2	2	4	3	1	1	1	1	1	1	0	1	0	0	0	0	0.422208	4	1	0	0	0	1	0	0	4	2	4		1	1	1	3	1
KW_094_035_H	1	0	0	94	KW_094_035	12	1	1	40	1		0	2	35	1	1	1	1	1	1	1	1	0	0	0	1	0	0	0	0	0.159194	4	1	0	0	0	1	0	0	3	1	4		1	1	1	3	1
KW_094_041_H	1	0	0	94	KW_094_041	12	1	1	70	1		0	2	41	1	1	1	1	1	1	1	1	1	1	0	1	0	0	0	0	0.422208	4	1	0	0	0	1	0	0	3	1	4		1	1	1	2	0
KW_094_043_H	1	0	0	94	KW_094_043	13	1	1	62	1		0	2	59	1	1	1	1	1	1	1	1	1	0	0	1	0	0	0	0	0.159194	4	1	0	0	0	0	1	0	2	1	4		1	2	2	2	0
KW_094_046_H	1	0	0	94	KW_094_046	13	1	1	25	5	Brother in law	1	2	22	3	3	1	1	1	1	1	1	1	1	0	1	0	0	1	0	0.902558	4	1	0	0	0	1	1	0	2	1	4		1	1	1	2	0
KW_094_054_H	1	0	0	94	KW_094_054	13	0	1	35	3		1	2	32	4	3	1	1	1	1	1	1	0	0	0	1	0	0	0	0	0.24669	4	1	0	0	0	0	1	0	2	1	4		1	1	1	3	1
KW_094_058_H	1	0	0	94	KW_094_058	13	0	1	40	1		0	2	38	1	1	1	1	1	1	1	1	0	0	0	1	0	0	0	0	0.24669	4	1	0	0	0	1	0	0	4	2	4		1	1	1	3	1
KW_094_059_H	1	0	0	94	KW_094_059	13	0	1	63	1		0	2	45	1	1	2	1	1	1	1	1	0	1	0	1	0	1	1	0	0.930327	4	1	0	0	0	1	0	0	2	1	4		1	1	1	2	0
KW_094_061_H	1	0	0	94	KW_094_061	13	0	1	35	1		0	2	30	1	1	2	1	1	1	1	1	0	0	0	1	0	0	0	0	0.24669	4	1	0	0	0	1	0	0	4	2	4		1	1	1	2	0
KW_094_062_H	1	0	0	94	KW_094_062	13	0	1	53	1		0	2	37	1	1	1	1	1	1	1	1	1	0	0	1	0	0	0	0	0.159194	4	1	0	0	0	0	1	0	3	1	4		1	1	1	3	1
KW_094_063_H	1	0	0	94	KW_094_063	14	0	1	42	1		0	2	38	1	1	4	3	1	1	1	1	1	1	0	1	1	1	1	0	1.10005	3	1	0	0	0	1	0	0	5	2	4		1	1	1	2	0
KW_094_070_H	1	0	0	94	KW_094_070	10	0	1	42	1		0	2	37	1	1	1	1	1	1	1	1	1	0	0	1	0	0	0	0	0.159194	4	1	0	0	0	1	0	0	7	3	4		1	1	1	3	1
KW_094_073_H	1	0	1	94	KW_094_073	9	0	1	63	2		1	2	43	2	2	1	1	1	1	1	1	0	1	0	1	0	0	0	0	0.422208	4	1	0	0	0	1	0	0	3	1	4		1	1	1	3	1
KW_094_075_H	1	0	0	94	KW_094_075	9	0	2	60	2		1	2	30	2	2	5	3	1	1	1	1	0	0	0	1	0	0	0	0	0.159194	4	1	0	0	0	0	1	0	2	1	2		1	2	2	3	1
KW_094_076_H	1	0	0	94	KW_094_076	8	0	1	40	1		0	2	38	1	1	1	1	2	2	1	1	1	0	0	1	1	0	0	0	0.328921	4	1	0	0	0	1	0	0	2	1	2		1	1	1	2	0
KW_094_078_H	1	0	0	94	KW_094_078	8	1	2	43	2		1	2	23	1	1	3	2	1	1	1	1	1	0	0	1	0	0	0	0	0.24669	4	1	0	0	0	0	1	0	4	2	4		1	1	1	3	1
KW_094_080_H	1	0	0	94	KW_094_080	9	0	1	45	1		0	2	39	1	1	1	1	1	1	1	1	1	1	0	1	0	1	1	0	1.01782	4	1	0	0	0	1	0	0	4	2	4		1	1	1	3	1
KW_094_084_H	1	0	0	94	KW_094_084	9	1	1	36	1		0	2	31	1	1	1	1	1	1	1	1	0	0	0	1	0	0	0	0	0.24669	4	1	0	0	0	0	1	0	3	1	4		1	2	2	2	0
KW_094_086_H	1	0	1	94	KW_094_086	9	1	1	67	2		1	2	67	2	2	2	1	1	1	1	1	0	1	0	1	1	0	0	0	0.504439	4	1	0	0	0	1	0	0	5	2	4		1	1	1	3	1
KW_094_087_H	1	0	1	94	KW_094_087	9	1	1	43	1		0	2	33	1	1	1	1	1	1	1	1	0	0	0	1	0	0	0	0	0.24669	4	1	0	0	0	0	1	0	4	2	4		1	2	2	3	1
KW_094_088_H	1	0	0	94	KW_094_088	9	1	1	62	2		1	2	28	1	1	1	1	1	1	1	1	0	1	0	1	0	0	0	0	0.422208	4	1	0	0	0	0	1	0	2	1	4		1	1	1	2	0
KW_094_090_H	1	0	1	94	KW_094_090	9	1	1	43	1		0	2	30	1	1	1	1	1	1	1	1	0	1	0	1	0	1	1	0	0.930327	4	1	0	0	0	0	1	0	2	1	4		1	1	1	2	0
KW_094_094_H	1	0	1	94	KW_094_094	9	1	2	75	2		1	2	37	1	1	3	2	1	1	1	1	1	0	0	1	0	0	0	0	0.24669	4	1	0	0	0	1	0	0	3	1	4		1	1	1	3	1
KW_094_102_H	1	0	1	94	KW_094_102	10	0	1	80	2		1	2	60	2	2	1	1	1	1	1	1	1	1	0	1	0	0	0	0	0.422208	4	1	0	0	0	1	0	0	4	2	4		1	1	1	2	0
KW_107_016_H	3	0	1	107	KW_107_016	8	0	1	41	1		0	2	36	1	1	1	1	1	1	1	1	0	1	1	1	0	0	1	0	0.966515	3	1	0	0	0	1	0	0	8	3	4		1	1	1	3	1
KW_107_019_H	3	0	0	107	KW_107_019	8	1	2	40	1		0	2	40	1	1	5	3	1	1	1	1	0	0	0	1	0	0	0	0	0.159194	4	1	0	0	0	1	0	0	5	2	4		1	1	1	3	1
KW_107_023_H	3	0	0	107	KW_107_023	10	1	1	55	3		1	1	55	4	3	1	1	1	1	3	2	0	1	0	1	1	0	0	0	0.504439	4	1	0	0	0	1	1	0	7	3	2		1	2	2	2	0	2
KW_107_032_H	3	0	1	107	KW_107_032	9	1	1	68	2		1	2	27	1	1	1	1	1	1	1	1	0	1	0	1	0	0	0	0	0.334711	2	1	0	0	0	0	1	0	8	3	3		0	1	1	2	0	1
KW_107_038_H	3	0	0	107	KW_107_038	10	0	2	48	2		1	2	23	4	3	1	1	1	1	3	2	0	0	0	1	0	0	1	0	0.72704	4	1	0	0	0	0	1	0	5	2	2		1	1	1	3	1
KW_107_050_H	3	0	0	107	KW_107_050	9	0	1	60	1		0	2	45	1	1	1	1	1	1	1	1	0	0	0	1	0	1	0	0	0.27446	4	1	0	0	0	1	0	0	10	3	4		1	1	1	3	1
KW_107_061_H	3	0	0	107	KW_107_061	11	1	1	63	2		1	2	36	1	1	1	1	1	1	1	1	0	0	0	1	0	0	0	0	0.159194	4	1	0	0	0	1	0	0	10	3	2		1	1	1	2	0	1
KW_107_070_H	3	0	1	107	KW_107_070	12	1	1	45	1		0	1	45	1	1	5	3	2	2	1	1	0	0	0	1	1	0	0	0	0.241425	4	1	0	0	0	1	0	0	6	2	2		1	1	1	3	1
KW_107_079_H	3	0	0	107	KW_107_079	12	0	1	45	1		0	2	45	1	1	1	1	2	2	1	1	0	0	0	1	0	1	0	0	0.361956	4	1	0	0	0	1	0	0	10	3	3		0	2	2	3	1
KW_107_086_H	3	0	0	107	KW_107_086	13	0	1	46	2		1	2	48	2	2	1	1	1	1	1	1	0	0	0	1	0	0	0	0	0.159194	4	1	0	0	0	1	0	0	8	3	4		1	1	1	3	1
KW_107_095_H	3	0	0	107	KW_107_095	13	1	1	38	1		0	2	36	1	1	1	1	1	1	1	1	0	1	0	1	1	0	1	0	0.984789	4	1	0	0	0	1	0	0	10	3	4		1	2	2	3	1
KW_107_102_H	3	0	1	107	KW_107_102	10	1	1	46	1		0	2	42	1	1	1	1	1	1	1	1	0	1	0	1	0	0	1	0	0.902558	4	1	0	0	0	1	0	0	6	2	4		1	1	1	3	1
KW_108_002_H	2	0	1	108	KW_108_002	12	1	1	74	1		0	2	37	1	1	1	1	1	1	1	1	1	1	0	1	0	0	1	0	0.815061	2	1	1	0	0	0	1	0	4	2	4		1	1	1	2	0	1
KW_108_003_H	2	0	1	108	KW_108_003	12	1	2	39	1		0	2	39	1	1	3	2	1	1	1	1	1	0	0	1	0	0	0	0	0.159194	5	0	0	0	0	1	0	0	5	2	4		1	1	1	2	0	2
KW_108_005_H	2	0	1	108	KW_108_005	11	1	1	36	1		0	2	33	1	1	1	1	1	1	1	1	0	0	0	1	1	1	0	0	0.356691	4	1	0	0	0	1	0	0	5	2	4		1	1	1	2	0	1
KW_108_007_H	2	0	1	108	KW_108_007	8	1	2	36	1		0	2	36	1	1	2	1	1	1	1	1	0	0	0	1	0	0	0	0	0.159194	4	1	0	0	0	1	0	0	4	2	4		1	2	2	2	0	1
KW_108_008_H	2	0	1	108	KW_108_008	10	0	1	42	1		0	2	35	1	1	2	1	1	1	1	1	1	1	0	1	0	0	0	0	0.334711	4	1	1	0	0	1	0	0	6	2	4		1	1	1	3	1
KW_108_013_H	2	0	1	108	KW_108_013	12	1	1	34	1		0	2	33	1	1	1	1	1	1	1	1	1	0	0	1	0	0	0	0	0.159194	5	0	0	0	0	1	0	0	3	1	4		1	1	1	2	0	1
KW_108_015_H	2	0	1	108	KW_108_015	10	1	1	45	3		1	2	28	4	3	1	1	1	1	1	1	1	0	0	1	1	0	0	0	0.328921	4	1	0	0	0	1	0	0	6	2	4		1	1	1	3	1
KW_108_019_H	2	0	1	108	KW_108_019	8	1	2	30	1		0	2	30	1	1	5	3	1	1	1	1	0	0	0	0	0	0	0	0	0	2	1	0	0	0	1	0	0	4	2	2		1	1	1	2	0	1
KW_108_021_H	2	0	1	108	KW_108_021	11	1	1	52	1		0	2	33	1	1	1	1	1	1	1	1	0	0	0	1	1	0	1	0	0.809271	5	0	0	0	1	1	0	0	3	1	4		1	2	2	2	0	2
KW_108_022_H	2	0	1	108	KW_108_022	9	0	1	55	1		0	2	35	1	1	1	1	1	1	1	1	0	0	1	1	0	0	1	0	0.790998	2	1	0	0	0	1	0	0	5	2	4		1	2	2	3	1
KW_108_023_H	2	0	0	108	KW_108_023	12	0	1	38	1		0	2	37	1	1	1	1	1	1	1	1	1	0	0	1	1	0	0	0	0.328921	2	1	0	0	0	0	1	0	3	1	4		1	1	1	2	0	2
KW_108_024_H	2	0	0	108	KW_108_024	11	1	1	47	1		0	2	24	1	1	1	1	1	1	1	1	1	0	0	0	1	0	0	0	0.082231	4	1	0	0	0	1	0	0	5	2	2		1	1	1	3	1
KW_108_025_H	2	0	0	108	KW_108_025	11	1	1	35	1		0	2	34	1	1		3		3	1	1	1	1	0	1	1	0	1	0	0.897292	4	1	1	0	0	0	1	0	6	2	4		1	1	1	3	1
KW_108_026_H	2	0	0	108	KW_108_026	12	0	1	40	1		0	2	33	1	1	1	1	1	1	1	1	0	0	0	1	0	0	0	0	0.159194	4	1	1	0	0	1	0	0	5	2	4		1	1	1	3	1
KW_108_027_H	2	0	0	108	KW_108_027	12	0	1	35	1		0	2	32	1	1	1	1	1	1	1	1	1	0	0	1	1	0	0	0	0.328921	4	1	0	0	0	0	1	0	4	2	4		1	2	2	2	0	1
KW_108_028_H	2	0	0	108	KW_108_028	14	0	2	56	2		1	2	32	1	1	1	1	1	1	1	1	1	0	0	1	0	0	0	0	0.24669	4	1	1	0	0	1	0	0	7	3	4		1	1	1	2	0	1
KW_108_029_H	2	0	0	108	KW_108_029	13	1	1	35	1		0	2	32	1	1	1	1	1	1	1	1	1	0	1	1	0	0	1	0	0.878494	4	1	0	0	0	0	1	0	3	1	4		1	1	1	3	1
KW_108_030_H	2	0	0	108	KW_108_030	10	1	1	70	1		0	2	48	1	1	1	1	1	1	1	1	0	0	0	1	0	0	0	0	0.24669	4	1	1	0	0	1	0	0	3	1	4		1	1	1	2	0	2
KW_108_031_H	2	0	0	108	KW_108_031	14	0	2	49	1		0	2	49	1	1	3	2	1	1	1	1	0	1	0	1	1	0	0	0	0.504439	4	1	0	0	0	1	0	0	4	2	4		1	1	1	3	1
KW_108_032_H	2	0	0	108	KW_108_032	14	0	2	47	1		0	2	47	1	1	5	3	1	1	1	1	0	0	0	1	0	0	0	0	0.159194	4	1	1	0	0	1	0	0	5	2	4		1	1	1	2	0	1
KW_108_033_H	2	0	0	108	KW_108_033	11	0	1	71	2		1	2	38	1	1	1	1	2	2	1	1	0	1	0	1	0	0	0	0	0.422208	3	1	0	0	0	1	0	0	8	3	3		0	1	1	3	1
KW_108_034_H	2	0	0	108	KW_108_034	13	0	1	54	1		0	2	46	1	1	1	1	1	1	1	1	0	1	0	1	1	1	1	0	1.01256	4	1	0	0	0	1	1	0	6	2	4		1	1	1	3	1
KW_108_035_H	2	0	0	108	KW_108_035	8	1	2	52	2		1	2	24	1	1	3	2	1	1	1	1	0	1	0	1	1	0	1	0	0.897292	4	1	0	0	0	1	0	0	8	3	4		1	1	1	2	0	1
KW_108_036_H	2	0	0	108	KW_108_036	14	1	2	34	1		0	2	34	1	1	5	3	1	1	1	1	0	0	0	1	1	0	0	0	0.241425	4	1	0	0	0	1	0	0	5	2	4		1	1	1	3	1
KW_108_037_H	2	0	0	108	KW_108_037	12	0	2	48	1		0	2	48	1	1	5	3	1	1	1	1	0	1	0	1	1	0	1	0	0.984789	4	1	1	0	0	1	0	0	4	2	4		1	1	1	3	1
KW_108_038_H	2	0	0	108	KW_108_038	14	0	1	42	1		0	2	30	1	1	1	1	1	1	1	1	0	1	1	1	0	0	1	0	1.05401	3	1	0	0	0	1	0	0	5	2	4		1	1	1	2	0	1
KW_108_039_H	2	0	0	108	KW_108_039	10	1	1	35	1		0	2	30	1	1	2	1	1	1	1	1	0	1	0	1	0	0	0	0	0.334711	5	0	0	0	0	1	0	0	5	2	4		1	1	1	2	0	1
KW_108_040_H	2	0	0	108	KW_108_040	10	0	2	68	2		1	2	26	1	1	3	2	1	1	1	1	0	0	0	1	0	0	0	0	0.159194	4	1	1	0	0	1	0	0	4	2	4		1	2	2	3	1
KW_108_041_H	2	0	0	108	KW_108_041	13	0	1	60	2		1	2	30	1	1	1	1	1	1	1	1	0	1	0	0	0	0	0	0	0.263014	4	1	0	0	0	1	0	0	7	3	2		1	2	2	3	1
KW_108_042_H	2	0	0	108	KW_108_042	13	0	1	30	1		0	2	27	1	1	1	1	1	1	1	1	1	0	0	1	0	0	1	0	0.639544	4	1	0	0	0	1	0	0	12	3	4		1	1	1	3	1
KW_111_001_H	2	0	1	111	KW_111_001	12	1	1	60	1		0	2	33	1	1	1	1	1	1	1	1	1	1	0	1	0	0	0	0	0.334711	4	1	0	0	0	1	0	0	4	2	4		1	1	1	2	0	1
KW_111_003_H	2	0	1	111	KW_111_003	12	1	1	58	2		1	2	19	4	3	1	1	2	2	1	1	0	1	1	1	0	0	0	0	0.573662	6	0	0	0	0	1	0	0	5	2	4		1	1	1	2	0	1
KW_111_004_H	2	0	1	111	KW_111_004	8	1	1	29	1		0	1	29	1	1	1	1	1	1	1	1	0	1	0	1	1	1	1	0	1.01256	4	1	0	0	0	1	0	0	6	2	4		1	1	1	3	1
KW_111_007_H	2	0	1	111	KW_111_007	10	0	1	30	1		0	2	25	1	1	1	1	1	1	1	1	0	0	1	1	1	0	1	0	0.960725	4	1	0	0	0	0	1	0	6	2	2		1	1	1	3	1
KW_111_008_H	2	0	1	111	KW_111_008	10	0	2	48	1		0	2	48	1	1	3	2	2	2	3	2	0	1	0	1	0	0	0	0	0.334711	4	1	0	0	0	1	0	0	4	2	2		1	1	1	3	1
KW_111_012_H	2	0	1	111	KW_111_012	14	1	1	65	1		0	1	21	3	3	1	1	1	1	3	2	0	0	0	1	1	0	1	0	0.809271	5	0	0	0	0	1	0	0	6	2	1		1	2	2	2	0	1
KW_111_014_H	2	0	1	111	KW_111_014	8	0	1	35	1		0	2	24	1	1	1	1	1	1	1	1	1	0	1	1	0	0	1	0	0.790998	4	1	0	0	0	1	1	0	10	3	4		1	1	1	3	1
KW_111_020_H	2	0	1	111	KW_111_020	14	0	1	50	1		0	2	28	1	1	1	1	1	1	1	1	1	1	0	1	1	0	0	0	0.504439	4	1	0	0	0	1	0	0	5	2	4		1	1	1	2	0	1
KW_111_021_H	2	0	1	111	KW_111_021	8	1	1	64	1		0	2	30	1	1	1	1	1	1	1	1	0	1	0	1	1	0	1	0	0.897292	3	1	0	0	0	1	0	0	7	3	4		1	1	1	2	0	1
KW_111_022_H	2	0	1	111	KW_111_022	10	1	2	30	1		0	2	30	1	1	1	1	1	1	1	1	0	1	1	1	0	0	1	0	0.966515	4	1	0	0	0	1	0	0	6	2	2		1	1	1	2	0	1
KW_111_024_H	2	0	1	111	KW_111_024	12	0	1	61	1		0	2	61	1	1	1	1	1	1	1	1	0	0	0	1	0	0	0	0	0.24669	2	1	0	0	0	1	0	0	10	3	4		1	1	1	2	0	1
KW_111_027_H	2	0	0	111	KW_111_027	8	0	2	57	2		1	2	29	1	1	3	2	1	1	1	1	0	0	0	1	0	0	1	0	0.72704	3	1	0	0	0	1	0	0	8	3	4		1	1	1	3	1
KW_111_028_H	2	0	0	111	KW_111_028	14	1	1	44	1		0	2	37	1	1	1	1	1	1	1	1	0	1	0	1	1	1	1	0	1.01256	3	1	0	0	0	1	0	0	5	2	4		1	1	1	3	1
KW_111_029_H	2	0	0	111	KW_111_029	12	1	1	43	1		0	2	38	1	1	1	1	1	1	1	1	0	0	0	1	0	0	0	0	0.159194	4	1	0	0	0	0	1	0	3	1	4		1	1	1	2	0	1
KW_111_030_H	2	0	0	111	KW_111_030	12	0	1	59	2		1	2	55	2	2	1	1	1	1	1	1	0	1	0	1	0	0	1	0	0.902558	4	1	0	0	0	1	1	0	6	2	4		1	2	2	2	0	1
KW_111_031_H	2	0	0	111	KW_111_031	13	0	1	47	1		0	2	36	1	1	1	1	1	1	1	1	0	1	0	1	0	1	1	0	1.01782	4	1	0	0	0	1	1	0	10	3	4		1	2	2	2	0	1
KW_111_032_H	2	0	0	111	KW_111_032	14	0	1	39	3		1	2	36	4	3	1	1	1	1	1	1	1	1	1	1	0	1	1	0	1.08178	6	0	0	0	0	1	0	0	6	2	4		1	1	1	3	1
KW_111_033_H	2	0	0	111	KW_111_033	9	0	1	34	1		0	2	30	1	1	1	1	2	2	1	1	0	0	0	1	0	0	0	0	0.159194	4	1	0	0	0	1	0	0	4	2	4		1	1	1	3	1
KW_111_034_H	2	0	0	111	KW_111_034	9	0	1	70	2		1	2	29	4	3	1	1	2	2	1	1	0	1	1	1	0	1	0	0	0.601431	4	1	0	0	0	1	0	0	5	2	4		1	1	1	3	1
KW_111_035_H	2	0	0	111	KW_111_035	9	0	1	43	1		0	2	29	1	1	1	1	1	1	3	2	0	0	0	1	0	0	0	0	0.159194	4	1	0	0	0	0	1	0	5	2	2		1	2	2	2	0	1
KW_111_036_H	2	0	0	111	KW_111_036	13	1	1	42	1		0	2	32	1	1	1	1	2	2	1	1	0	1	1	1	0	1	1	0	1.16928	4	1	0	0	0	0	1	0	4	2	4		1	1	1	2	0	2
KW_111_037_H	2	0	0	111	KW_111_037	8	0	2	31	1		0	2	31	1	1	1	1	2	2	3	2	0	0	0	1	0	0	1	0	0.639544	4	1	0	0	0	1	0	0	8	3	4		1	1	1	3	1
KW_111_038_H	2	0	0	111	KW_111_038	8	0	1	37	1		0	2	26	1	1	1	1	1	1	1	1	0	1	0	1	0	0	1	0	0.902558	4	1	0	0	0	1	0	0	3	1	4		1	1	1	2	0	1
KW_111_039_H	2	0	0	111	KW_111_039	10	1	1	50	1		0	2	41	1	1	1	1	1	1	1	1	0	1	1	1	1	0	1	1	1.13624	4	1	0	0	0	1	0	0	5	2	4		1	1	1	3	1
KW_111_041_H	2	0	0	111	KW_111_041	10	1	1	62	1		0	2	50	1	1	2	1	1	1	1	1	0	0	0	1	0	0	0	0	0.24669	4	1	0	0	0	1	0	0	6	2	2		1	1	1	2	0	1
KW_111_042_H	2	0	0	111	KW_111_042	13	0	1	50	1		0	2	27	3	3	1	1	1	1	1	1	0	1	1	1	0	0	1	0	1.05401	3	1	0	0	0	1	0	0	5	2	4		1	1	1	3	1
KW_111_043_H	2	0	0	111	KW_111_043	10	1	1	42	1		0	2	40	1	1	1	1	2	2	1	1	1	1	0	1	1	0	1	0	0.897292	3	1	0	0	0	1	1	0	4	2	3		0	1	1	3	1
KW_111_044_H	2	0	0	111	KW_111_044	9	1	1	36	1		0	2	26	1	1	1	1	2	2	3	2	0	1	0	1	0	0	1	0	0.902558	4	1	0	0	0	1	1	0	4	2	2		1	2	2	3	1
KW_111_045_H	2	0	0	111	KW_111_045	12	0	2	43	1		0	1	20	3	3	4	3	2	2	1	1	0	1	0	1	0	0	1	0	0.815061	4	1	0	0	0	0	1	0	5	2	4		1	2	2	3	1
KW_111_046_H	2	0	0	111	KW_111_046	12	1	1	34	1		0	2	24	1	1	1	1	2	2	1	1	0	1	0	1	1	1	1	0	1.01256	4	1	0	0	0	1	1	0	3	1	4		1	1	1	3	1
KW_111_047_H	2	0	0	111	KW_111_047	9	0	1	31	1		0	2	27	1	1	1	1	1	1	3	2	0	0	0	1	0	0	1	0	0.72704	4	1	0	0	0	1	0	0	5	2	2		1	2	2	2	0	1
KW_120_013_H	3	0	0	120	KW_120_013	9	1	1	56	1		0	2	47	1	1	1	1	1	1	1	1	0	0	0	1	0	0	0	0	0.24669	4	1	0	0	0	1	0	0	7	3	4		1	2	2	2	0	1
KW_120_022_H	3	0	0	120	KW_120_022	10	0	1	48	1		0	2	38	1	1	1	1	2	2	1	1	0	1	0	1	0	0	1	0	0.902558	4	1	0	0	0	0	1	0	10	3	4		1	1	1	2	0	1
KW_120_057_H	3	0	1	120	KW_120_057	11	1	1	63	2		1	2	30	1	1	1	1	1	1	1	1	0	0	0	0	0	0	1	0	0.567846	4	1	0	0	0	1	0	0	5	2	4		1	2	2	2	0	1
KW_122_002_H	3	0	1	122	KW_122_002	8	1	1	46	1		0	2	30	1	1	1	1	1	1	1	1	0	1	1	1	0	1	1	0	1.08178	5	0	0	0	0	1	0	0	3	1	1		1	1	1	3	1
KW_122_004_H	3	0	1	122	KW_122_004	9	1	1	60	1		0	2	47	1	1	1	1	1	1	1	1	0	1	1	1	0	0	1	0	0.966515	4	1	0	0	0	1	0	0	8	3	4		1	2	2	3	1
KW_122_011_H	3	0	0	122	KW_122_011	9	1	1	56	1		0	1	56	1	1	1	1	1	1	3	2	0	0	0	1	0	1	1	0	0.842306	1	1	0	0	0	0	0	1	15	3	4		1	1	1	3	1
KW_122_018_H	3	0	0	122	KW_122_018	9	0	1	43	1		0	2	40	1	1	1	1	1	1	1	1	0	0	0	1	0	0	0	0	0.159194	4	1	0	0	0	1	0	0	10	3	4		1	1	1	2	0	2
KW_122_022_H	3	0	1	122	KW_122_022	9	0	1	42	1		0	2	38	1	1	1	1	2	2	3	2	0	0	0	1	0	0	0	0	0.159194	4	1	1	0	0	0	1	0	8	3	2		1	1	1	3	1
KW_122_026_H	3	0	1	122	KW_122_026	10	0	1	43	1		0	2	38	1	1	1	1	1	1	1	1	0	0	0	1	0	1	0	0	0.27446	4	1	0	0	0	0	1	0	3	1	4		1	2	2	2	0	1
KW_122_032_H	3	0	0	122	KW_122_032	9	0	1	40	1		0	2	38	1	1	1	1	1	1	1	1	0	1	0	1	1	0	0	0	0.416942	4	1	1	0	0	1	0	0	5	2	4		1	1	1	3	1
KW_122_033_H	3	0	1	122	KW_122_033	9	0	1	31	1		0	2	29	1	1	1	1	1	1	1	1	0	1	1	1	0	1	1	0	1.08178	4	1	0	0	0	0	1	0	8	3	4		1	1	1	3	1
KW_122_037_H	3	0	1	122	KW_122_037	11	1	1	52	1		0	2	42	1	1	1	1	1	1	1	1	0	1	0	1	1	0	1	0	0.984789	4	1	0	0	0	0	1	0	4	2	4		1	2	2	3	1
KW_122_038_H	3	0	0	122	KW_122_038	10	1	1	40	1		0	2	35	1	1	1	1	1	1	1	1	0	1	0	1	0	1	1	0	0.930327	3	1	0	0	0	1	0	0	5	2	4		1	1	1	2	0	2
KW_122_045_H	3	0	1	122	KW_122_045	10	1	1	45	1		0	2	33	1	1	1	1	1	1	1	1	0	0	0	1		0	0	0		4	1	0	0	0	1	0	0	5	2	4		1	1	1	2	0	1
KW_122_051_H	3	0	0	122	KW_122_051	11	1	1	78	2		1	2	75	2	2	1	1	1	1	1	1	0	0	0	1	0	0	0	0	0.159194	4	1	0	0	0	0	1	0	5	2	4		1	1	1	2	0	1
KW_122_052_H	3	0	0	122	KW_122_052	12	1	1	41	1		0	2	39	1	1	1	1	1	1	1	1	1	1	0	1	0	1	1	0	1.01782	4	1	0	0	0	0	1	0	8	3	4		1	1	1	3	1
KW_122_056_H	3	0	0	122	KW_122_056	12	1	1	82	1		0	2	36	1	1	2	1	1	1	1	1	0	1	0	1	0	0	1	0	0.902558	4	1	0	0	0	1	0	0	4	2	2		1	1	1	2	0	1
KW_122_065_H	3	0	1	122	KW_122_065	12	1	1	30	3		1	2	20	4	3	1	1	1	1	1	1	0	0	0	1	0	1	1	0	0.754809	5	0	1	0	0	1	1	0	10	3	4		1	1	1	3	1
KW_122_067_H	3	0	0	122	KW_122_067	12	1	1	49	3		1	2	48	4	3	1	1	1	1	1	1	1	0	1	1	0	1	1	0	0.906263	4	1	1	0	0	1	0	0	6	2	4		1	1	1	2	0	2
KW_122_075_H	3	0	0	122	KW_122_075	12	0	1	40	1		0	2	37	1	1	1	1	1	1	1	1	0	1	0	1	1	0	1	0	0.984789	4	1	1	0	0	1	0	0	10	3	4		1	2	2	2	0	1
KW_122_076_H	3	0	0	122	KW_122_076	12	0	1	49	3		1	2	35	4	3	1	1	1	1	1	1	0	0	0	1	0	1	1	0	0.754809	4	1	0	0	0	1	0	0	6	2	4		1	1	1	2	0	1
KW_122_077_H	3	0	0	122	KW_122_077	15	0	1	37	5	Sister in law	1	1	37	6	3	1	1	1	1	1	1	0	1	0	1	1	0	1	0	0.984789	4	1	0	0	0	0	1	0	5	2	4		1	1	1	2	0	1
KW_122_081_H	3	0	0	122	KW_122_081	13	0	2	68	2		1	2	36	4	3	3	2	1	1	1	1	0	1	0	1	0	0	0	0	0.422208	4	1	0	0	0	0	1	0	7	3	4		1	1	1	3	1
KW_122_082_H	3	0	1	122	KW_122_082	12	0	1	47	1		0	2	29	1	1	1	1	1	1	1	1	0	0	0	1	0	0	0	0	0.159194	4	1	1	0	0	1	0	0	9	3	4		1	1	1	2	0	1
KW_122_084_H	3	0	0	122	KW_122_084	13	0	1	45	1		0	2	40	1	1	1	1	1	1	3	2	0	1	0	1	0	0	1	0	0.902558	3	1	0	0	0	0	1	0	12	3	2		1	1	1	2	0	1
KW_122_085_H	3	0	0	122	KW_122_085	12	0	1	41	1		0	2	35	1	1	1	1	1	1	1	1	0	1	1	1	0	1	1	0	1.08178	4	1	0	0	0	0	1	0	6	2	4		1	1	1	2	0	1
KW_122_090_H	3	0	0	122	KW_122_090	8	0	1	41	1		0	2	25	1	1	1	1	1	1	1	1	0	1	0	1	0	1	1	0	1.01782	4	1	0	0	0	0	1	0	10	3	4		1	1	1	2	0	1
KW_122_091_H	3	0	0	122	KW_122_091	11	0	1	30	1		0	2	28	1	1	1	1	1	1	1	1	0	1	0	1	1	1	0	0	0.532208	4	1	0	0	0	1	0	0	3	1	4		1	1	1	2	0	2
KW_122_095_H	3	0	0	122	KW_122_095	11	0	1	40	1		0	2	39	1	1	1	1	1	1	1	1	0	0	1	1	0	0	1	0	0.878494	4	1	1	0	0	1	0	0	6	2	4		1	1	1	2	0	1
KW_122_096_H	3	0	0	122	KW_122_096	11	0	2	60	2		1	2	60	2	2	3	2	1	1	1	1	0	0	0	1	0	0	0	0	0.159194	4	1	0	0	0	1	0	0	2	1	4		1	2	2	3	1
KW_122_097_H	3	0	1	122	KW_122_097	11	0	1	47	1		0	2	55	1	1	1	1	1	1	1	1	0	1	0	1	1	0	1	0	0.897292	4	1	1	0	0	1	0	0	2	1	4		1	1	1	2	0	3
KW_122_098_H	3	0	0	122	KW_122_098	11	0	1	40	1		0	2	37	1	1	1	1	1	1	1	1	0	1	0	1	1	0	1	0	0.897292	4	1	0	0	0	1	0	0	4	2	4		1	1	1	3	1
KW_122_100_H	3	0	1	122	KW_122_100	11	0	1	50	1		0	2	39	1	1	2	1	1	1	1	1	0	0	0	1	0	0	1	0	0.639544	4	1	0	0	0	0	1	0	16	3	4		1	1	1	3	1
KW_126_005_H	1	0	0	126	KW_126_005	11	0	1	50	1		0	2	30	1	1	1	1	1	1	1	1	1	0	0	0	1	0	0	0	0.169727	4	1	0	0	0	0	1	0	2	1	2		1	2	2	1	0
KW_126_006_H	1	0	0	126	KW_126_006	12	0	1	50	1		0	2	48	1	1	2	1	1	1	1	1	0	1	0	1	1	0	1	0	0.984789	4	1	0	0	0	1	0	0	3	1	4		1	1	1	2	0
KW_126_008_H	1	0	0	126	KW_126_008	12	0	1	52	1		0	2	25	1	1	1	1	1	1	1	1	0	0	0	1	1	0	0	0	0.241425	2	1	0	0	0	1	0	0	3	1	4		1	2	2	2	0
KW_126_012_H	1	0	1	126	KW_126_012	12	0	1	47	1		0	2	37	1	1	1	1	1	1	3	2	0	0	0	1	0	0	0	0	0.159194	4	1	0	0	0	0	1	0	3	1	2		1	3	2	2	0
KW_126_015_H	1	0	0	126	KW_126_015	13	0	2	40	3		1	2	40	4	3	5	3	1	1	1	1	0	0	0	1	0	0	0	0	0.159194	4	1	0	0	0	1	0	0	2	1	4		1	1	1	2	0
KW_126_020_H	1	0	1	126	KW_126_020	12	1	1	53	1		0	2	40	1	1	2	1	1	1	1	1	1	0	0	0	1	0	0	0	0.082231	5	0	0	0	0	0	1	0	2	1	4		1	1	1	1	0
KW_126_021_H	1	0	0	126	KW_126_021	14	1	2	44	1		0	2	44	1	1	2	1	1	1	1	1	1	0	0	1	0	0	0	0	0.159194	4	1	0	0	0	1	1	0	4	2	4		1	1	1	3	1
KW_126_023_H	1	0	1	126	KW_126_023	14	1	1	62	1		0	2	30	1	1	1	1	1	1	1	1	0	1	1	1	0	0	1	0	0.966515	2	1	0	0	0	1	0	0	3	1	4		1	2	2	2	0
KW_126_039_H	1	0	0	126	KW_126_039	8	0	2	48	2		1	2	30	1	1	5	3	1	1	1	1	0	0	0	0	0	0	0	0	0	4	1	0	0	0	1	0	0	2	1	4		1	1	1	2	0
KW_126_041_H	1	0	0	126	KW_126_041	8	0	2	43	1		0	2	43	1	1	3	2	1	1	1	1	0	1	0	1	0	1	0	0	0.537474	4	1	0	0	0	0	1	0	4	2	4		1	2	2	2	0
KW_126_045_H	1	0	1	126	KW_126_045	9	0	1	39	1		0	2	38	1	1	1	1	1	1	1	1	0	1	0	1	1	0	0	0	0.416942	2	1	0	0	0	1	0	0	3	1	4		1	3	2	2	0
KW_126_054_H	1	0	1	126	KW_126_054	8	1	1	45	3		1	2	30	4	3	2	1	1	1	1	1	0	0	0	1	0	0	0	0	0.159194	4	1	0	0	0	1	0	0	2	1	4		1	1	1	3	1
KW_126_056_H	1	0	1	126	KW_126_056	9	1	1	51	1		0	2	30	1	1	1	1	1	1	1	1	0	0	0	1	0	0	0	0	0.24669	4	1	0	0	0	0	1	0	10	3	4		1	2	2	2	0
KW_126_059_H	1	0	0	126	KW_126_059	9	1	1	40	2		1	2	35	2	2	1	1	1	1	1	1	1	0	0	1	1	0	0	0	0.241425	5	0	0	0	0	1	0	0	4	2	4		1	1	1	2	0
KW_126_060_H	1	0	0	126	KW_126_060	8	1	1	69	2		1	1	69	2	2	3	2	1	1	1	1	1	0	0	1	1	0	0	0	0.328921	5	0	0	0	0	1	1	0	4	2	4		1	1	1	2	0
KW_126_064_H	1	0	0	126	KW_126_064	9	1	2	40	1		0	2	40	1	1	2	1	1	1	1	1	0	1	0	1	0	0	0	0	0.422208	2	1	0	0	0	1	0	0	2	1	4		1	1	1	2	0
KW_126_070_H	1	0	0	126	KW_126_070	11	0	1	50	1		0	2	40	5	3	1	1	1	1	1	1	0	0	0	1	1	0	0	0	0.328921	4	1	0	0	0	0	1	0	5	2	4		1	1	1	2	0
KW_126_071_H	1	0	1	126	KW_126_071	10	0	1	35	1		0	2	32	1	1	1	1	1	1	1	1	0	0	0	1	1	0	0	0	0.241425	5	0	0	0	0	1	1	0	3	1	4		1	2	2	1	0
KW_126_072_H	1	0	0	126	KW_126_072	11	0	1	50	1		0	2	50	1	1	2	1	1	1	1	1	0	1	0	1	0	0	0	0	0.334711	4	1	0	0	0	0	1	0	3	1	2		1	3	2	3	1
KW_126_081_H	1	0	1	126	KW_126_081	10	0	1	36	1		0	2	33	1	1	1	1	1	1	1	1	0	1	0	1	0	0	0	0	0.334711	2	1	0	0	0	1	0	0	3	1	4		1	1	1	2	0
KW_126_084_H	1	0	1	126	KW_126_084	10	0	1	45	1		0	2	45	1	1	1	1	2	2	3	2	0	0	0	1	0	0	0	0	0.24669	5	0	0	0	0	0	1	0	4	2	4		1	3	2	2	0
KW_126_085_H	1	0	1	126	KW_126_085	11	0	1	52	1		0	2	44	1	1	1	1	1	1	3	2	0	0	0	1	0	1	0	0	0.361956	4	1	0	0	0	0	1	0	3	1	4		1	2	2	2	0
KW_126_092_H	1	0	1	126	KW_126_092	10	1	1	22	3		1	1	22	6	3	4	3	1	1	1	1	0	1	0	1	1	0	1	0	0.984789	5	0	0	0	0	1	0	0	3	1	4		1	1	1	2	0
KW_126_100_H	1	0	1	126	KW_126_100	10	1	1	31	1		0	2	25	1	1	1	1	1	1	1	1	0	1	0	1	0	0	0	0	0.334711	5	0	0	0	0	1	0	0	2	1	4		1	3	2	1	0
KW_130_004_H	2	0	1	130	KW_130_004	14	1	1	58	1		0	2	37	1	1	1	1	1	1	1	1	0	1	0	1	1	1	1	0	1.10005	4	1	0	0	0	0	1	0	6	2	2		1	2	2	3	1
KW_130_005_H	2	0	1	130	KW_130_005	10	0	1	65	1		0	2	45	1	1	1	1	1	1	1	1	1	1	0	1	1	1	1	0	1.10005	4	1	0	0	0	1	0	0	6	2	4		1	1	1	3	1
KW_130_006_H	2	0	1	130	KW_130_006	10	1	1	50	1		0	2	24	3	3	4	3	1	1	1	1	0	1	0	1	0	0	1	0	0.815061	4	1	0	0	0	1	0	0	6	2	4		1	1	1	3	1
KW_130_011_H	2	0	1	130	KW_130_011	10	1	2	45	2		1	2	45	2	2	5	3	1	1	2	2	0	1	0	1	0	0	0	0	0.334711	4	1	1	0	0	1	1	0	8	3	4		1	1	1	3	1
KW_130_019_H	2	0	0	130	KW_130_019	10	1	1	59	1		0	2	30	1	1	1	1	1	1	1	1	0	0	0	1	0	0	1	0	0.639544	4	1	0	0	0	1	0	0	4	2	4		1	1	1	3	1
KW_130_023_H	2	0	0	130	KW_130_023	12	0	1	52	2		1	2	29	1	1	1	1	1	1	1	1	0	1	0	1	0	0	1	0	0.815061	4	1	0	0	0	0	1	0	8	3	4		1	1	1	3	1
KW_130_026_H	2	0	0	130	KW_130_026	12	1	1	41	1		0	2	33	1	1	1	1	1	1	1	1	0	0	0	1	0	0	0	0	0.159194	2	1	1	0	0	1	0	0	4	2	4		1	1	1	3	1
KW_130_027_H	2	0	0	130	KW_130_027	8	0	1	50	1		0	2	35	1	1	1	1	1	1	1	1	0	0	1	1	0	1	0	0	0.425913	2	1	1	0	0	1	0	0	6	2	4		1	1	1	3	1
KW_130_028_H	2	0	0	130	KW_130_028	11	0	2	36	1		0	2	36	1	1	3	2	1	1	1	1	1	0	0	0	0	0	0	0	0	2	1	1	0	0	1	0	0	6	2	2		1	1	1	2	0	1
KW_130_029_H	2	0	0	130	KW_130_029	9	0	1	37	1		0	2	33	1	1	1	1	1	1	1	1	1	0	0	1	0	0	0	0	0.159194	4	1	0	0	0	1	0	0	4	2	4		1	1	1	3	1
KW_130_030_H	2	0	0	130	KW_130_030	12	0	1	38	1		0	2	39	1	1	1	1	1	1	1	1	1	1	1	1	0	0	1	0	0.966515	4	1	1	0	0	1	0	0	12	3	4		1	1	1	3	1
KW_130_031_H	2	0	0	130	KW_130_031	8	0	1	46	2		1	2	45	2	2	1	1	1	1	1	1	1	0	0	1	0	0	0	0	0.159194	4	1	0	0	0	1	0	0	5	2	4		1	1	1	3	1
KW_130_032_H	2	0	0	130	KW_130_032	13	1	1	48	1		0	2	48	1	1	1	1	2	2	1	1	1	1	0	1	1	1	1	0	1.10005	4	1	0	0	0	1	0	0	4	2	2		1	1	1	3	1
KW_130_033_H	2	0	0	130	KW_130_033	14	1	2	32	1		0	2	32	1	1	5	3	1	1	1	1	0	1	0	1	0	0	0	0	0.334711	4	1	0	0	0	1	0	0	4	2	4		1	1	1	3	1
KW_130_034_H	2	0	0	130	KW_130_034	8	0	1	46	1		0	2	40	1	1	1	1	1	1	1	1	0	1	1	1	0	0	1	0	1.05401	4	1	0	0	0	1	0	0	5	2	4		1	1	1	3	1
KW_130_035_H	2	0	0	130	KW_130_035	14	1	2	33	1		0	2	33	1	1	1	1	2	2	1	1	1	0	0	1	0	0	0	0	0.24669	4	1	0	0	0	1	0	0	3	1	4		1	1	1	3	1
KW_130_036_H	2	0	0	130	KW_130_036	12	0	1	40	1		0	2	28	1	1	1	1	1	1	1	1	1	0	0	1	0	1	1	0	0.842306	2	1	1	0	0	0	1	0	3	1	4		1	1	1	3	1
KW_130_037_H	2	0	0	130	KW_130_037	10	1	1	50	1		0	2	35	1	1	1	1	2	2	1	1	0	0	0	1	1	0	1	0	0.809271	4	1	0	0	0	1	0	0	5	2	4		1	2	2	3	1
KW_130_038_H	2	0	0	130	KW_130_038	10	0	1	32	1		0	2	27	1	1	1	1	2	2	1	1	0	0	0	1	0	0	1	0	0.639544	4	1	0	0	0	0	1	0	3	1	2		1	1	1	2	0	1
KW_130_039_H	2	0	0	130	KW_130_039	12	0	2	33	1		0	2	33	1	1	3	2	2	2	1	1	0	0	0	1	0	0	1	0	0.72704	4	1	0	0	0	1	0	0	2	1	4		1	1	1	3	1
KW_130_040_H	2	0	1	130	KW_130_040	8	1	1	58	2		1	2	48	2	2	1	1	2	2	1	1	0	1	0	1	0	0	1	0	0.902558	4	1	0	0	0	0	1	0	4	2	4		1	2	2	3	1
KW_130_041_H	2	0	0	130	KW_130_041	8	0	1	39	1		0	2	31	1	1	1	1	2	2	1	1	0	0	1	1	0	0	1	0	0.878494	4	1	0	0	0	1	0	0	4	2	4		1	1	1	3	1
KW_130_042_H	2	0	1	130	KW_130_042	14	0	1	38	1		0	2	39	1	1	1	1	2	2	1	1	0	1	0	1	0	0	1	0	0.815061	5	0	0	0	0	0	1	0	6	2	4		1	2	2	3	1
KW_130_043_H	2	0	0	130	KW_130_043	12	1	1	66	1		0	2	45	1	1	2	1	1	1	1	1	0	0	0	1	0	0	1	0	0.72704	4	1	0	0	0	0	1	0	5	2	4		1	1	1	2	0	1
KW_130_044_H	2	0	0	130	KW_130_044	11	1	1	30	1		0	2	31	1	1	1	1	2	2	1	1	0	1	0	1	0	1	1	0	0.930327	4	1	0	0	0	0	1	0	3	1	4		1	1	1	2	0	1
KW_130_045_H	2	0	0	130	KW_130_045	14	1	1	42	1		0	2	32	1	1	1	1	2	2	1	1	1	1	0	1	0	0	1	0	0.902558	4	1	0	0	0	0	1	0	8	3	4		1	2	2	3	1
KW_135_003_H	3	0	0	135	KW_135_003	12	1	1	45	1		0	1	45	1	1	5	3	1	1	1	1	0	1	0	1	0	0	0	0	0.334711	4	1	0	0	0	1	0	0	10	3	4		1	1	1	3	1
KW_135_015_H	3	0	0	135	KW_135_015	14	1	1	48	1		0	2	38	1	1	1	1	1	1	1	1	1	1	1	1	0	0	1	0	0.966515	4	1	0	0	0	1	0	0	5	2	2		1	1	1	2	0	1
KW_135_018_H	3	0	1	135	KW_135_018	11	1	1	40	1		0	2	24	1	1	1	1	1	1	3	2	1	0	0	1	1	0	0	0	0.328921	5	0	0	0	0	1	0	0	3	1	4		1	1	1	3	1
KW_135_026_H	3	0	0	135	KW_135_026	14	0	2	30	1		0	2	30	1	1	5	3	1	1	3	2	0	0	0	0	0	0	0	0	0	4	1	1	0	0	0	1	0	6	2	4		1	1	1	2	0	1
KW_135_029_H	3	0	1	135	KW_135_029	13	0	1	40	1		0	2	36	1	1	1	1	1	1	1	1	0	0	0	1	0	0	0	0	0.24669	4	1	0	0	0	1	0	0	4	2	4		1	1	1	2	0	1
KW_135_032_H	3	0	0	135	KW_135_032	13	0	1	45	1		0	2	29	1	1	1	1	1	1	1	1	1	1	0	1	0	0	0	0	0.422208	4	1	0	0	0	1	0	0	4	2	4		1	1	1	2	0	2
KW_135_033_H	3	0	0	135	KW_135_033	14	0	2	56	1		0	2	56	1	1	3	2	1	1	1	1	0	0	0	0	0	0	0	0	0	4	1	0	0	0	1	0	0	7	3	2		1	1	1	2	0	1
KW_135_036_H	3	0	0	135	KW_135_036	14	0	1	70	2		1	2	65	2	2	2	1	1	1	1	1	0	0	1	1	0	0	0	0	0.310648	4	1	0	0	0	0	1	0	10	3	3		0	1	1	2	0	1
KW_135_054_H	3	0	0	135	KW_135_054	11	1	1	48	1		0	2	42	1	1	1	1	1	1	1	1	1	1	1	1	1	0	1	0	1.04875	4	1	1	0	0	1	0	0	5	2	3		0	1	1	2	0	1
KW_135_059_H	3	0	1	135	KW_135_059	10	1	1	48	1		0	1	48	1	1	1	1	1	1	1	1	1	0	0	1	0	0	0	0	0.159194	4	1	1	0	0	1	0	0	5	2	4		1	2	2	3	1
KW_135_066_H	3	0	1	135	KW_135_066	11	0	2	65	2		1	2	65	2	2	5	3	1	1	1	1	0	0	0	1	0	0	0	0	0.24669	4	1	1	0	0	1	1	0	6	2	4		1	1	1	3	1
KW_135_067_H	3	0	1	135	KW_135_067	11	0	1	35	1		0	2	27	1	1	1	1	1	1	1	1	0	1	0	1	0	0	0	0	0.334711	4	1	1	0	0	1	0	0	5	2	4		1	1	1	3	1
KW_135_070_H	3	0	0	135	KW_135_070	11	0	1	35	1		0	2	33	1	1	1	1	1	1	1	1	0	0	0	1	1	0	0	0	0.328921	4	1	0	0	0	0	1	0	6	2	4		1	1	1	2	0	1
KW_135_071_H	3	0	0	135	KW_135_071	9	0	2	73	5	Great Grandchild	1	2	73	6	3	3	2	1	1	1	1	0	0	0	0	0	0	0	0	0	4	1	0	0	0	1	0	0	5	2	4		1	2	2	2	0	1
KW_135_079_H	3	0	1	135	KW_135_079	8	1	1	30	1		0	2	28	1	1	1	1	1	1	1	1	0	0	1	1	0	0	0	0	0.310648	4	1	0	0	0	0	1	0	3	1	4		1	2	2	3	1
KW_135_088_H	3	0	0	135	KW_135_088	11	1	2	40	2		1	2	40	2	2	1	1	1	1	1	1	0	0	0	1	1	0	0	0	0.241425	4	1	0	0	0	1	0	0	6	2	4		1	1	1	2	0	1
KW_135_095_H	3	0	0	135	KW_135_095	9	0	1	37	1		0	2	37	1	1	1	1	1	1	1	1	1	0	0	1	1	0	1	0	0.721775	4	1	0	0	0	1	0	0	10	3	2		1	1	1	2	0	1
KW_135_100_H	3	0	0	135	KW_135_100	9	0	1	71	1		0	2	49	1	1	1	1	1	1	1	1	0	0	0	1	0	0	0	0	0.159194	4	1	1	0	0	1	0	0	7	3	4		1	1	1	2	0	1
KW_137_008_H	3	0	1	137	KW_137_008	9	0	1	34	1		0	2	30	1	1	1	1	1	1	1	1	0	1	0	1	1	0	1	0	0.984789	4	1	0	0	0	1	0	0	8	3	4		1	1	1	3	1
KW_137_012_H	3	0	1	137	KW_137_012	9	0	1	45	1		0	2	38	1	1	1	1	1	1	1	1	1	0	0	1	1	0	0	0	0.241425	4	1	0	0	0	1	0	0	7	3	3		0	1	1	3	1
KW_137_015_H	3	0	0	137	KW_137_015	8	0	1	51	1		0	2	30	1	1	1	1	1	1	1	1	0	0	0	1	0	0	0	0	0.24669	4	1	0	0	0	0	1	0	7	3	4		1	1	1	2	0	1
KW_137_016_H	3	0	0	137	KW_137_016	8	0	1	40	1		0	1	40	1	1	1	1	1	1	1	1	1	1	0	1	1	1	1	0	1.01256	4	1	0	0	0	1	0	0	6	2	4		1	1	1	3	1
KW_137_028_H	3	0	0	137	KW_137_028	9	1	1	42	1		0	2	37	1	1	1	1	1	1	1	1	0	1	1	1	0	0	0	0	0.486165	4	1	1	0	0	1	0	0	6	2	4		1	1	1	2	0	1
KW_137_034_H	3	0	0	137	KW_137_034	8	1	1	59	1		0	1	59	1	1	1	1	1	1	1	1	0	0	0	0	0	0	0	0	0	4	1	0	0	0	1	0	0	4	2	2		1	1	1	2	0	1
KW_137_036_H	3	0	1	137	KW_137_036	11	1	1	52	1		0	2	42	1	1	1	1	1	1	1	1	0	0	0	1	1	0	0	0	0.241425	4	1	0	0	0	1	0	0	15	3	4		1	1	1	2	0	1
KW_137_052_H	3	0	1	137	KW_137_052	11	0	1	49	1		0	2	32	1	1	1	1	1	1	1	1	0	0	0	1	1	0	0	0	0.241425	4	1	0	0	0	0	1	0	6	2	2		1	1	1	2	0	1
KW_137_061_H	3	0	0	137	KW_137_061	10	0	1	37	1		0	2	33	1	1	1	1	1	1	1	1	0	0	0	1	0	0	0	0	0.159194	4	1	1	0	0	1	0	0	4	2	4		1	1	1	3	1
KW_137_066_H	3	0	0	137	KW_137_066	9	0	1	38	1		0	2	33	1	1	1	1	1	1	1	1	0	0	0	0	0	0	0	0	0.0874963	4	1	0	0	0	1	0	0	4	2	2		1	1	1	2	0	1
KW_137_078_H	3	0	0	137	KW_137_078	14	0	1	38	1		0	2	35	1	1	1	1	1	1	3	2	0	1	0	1	0	0	1	0	0.902558	4	1	0	0	0	1	0	0	4	2	2		1	2	2	2	0	1
KW_137_079_H	3	0	1	137	KW_137_079	13	0	1	39	1		0	2	28	1	1	2	1	1	1	1	1	0	0	0	1	0	1	0	0	0.27446	4	1	1	0	0	1	0	0	5	2	4		1	1	1	3	1
KW_137_092_H	3	0	1	137	KW_137_092	12	1	1	75	2		1	2	41	3	3	1	1	1	1	1	1	1	0	0	1	0	0	0	0	0.159194	2	1	1	0	0	1	0	0	5	2	4		1	1	1	3	1
KW_137_096_H	3	0	1	137	KW_137_096	12	1	1	42	1		0	2	41	1	1	2	1	1	1	1	1	0	0	0	1	0	0	0	0	0.159194	4	1	0	0	0	1	0	0	5	2	4		1	1	1	2	0	1
KW_137_099_H	3	0	0	137	KW_137_099	13	1	1	50	1		0	2	42	1	1	2	1	1	1	1	1	0	0	0	1	0	0	0	0	0.159194	4	1	0	0	0	1	0	0	10	3	4		1	1	1	3	1
KW_137_101_H	3	0	1	137	KW_137_101	14	1	2	47	1		0	2	47	1	1	5	3	1	1	1	1	1	0	0	1	0	0	0	0	0.159194	4	1	0	0	0	1	0	0	6	2	4		1	1	1	2	0	1
KW_139_004_H	3	0	0	139	KW_139_004	14	0	1	34	1		0	2	25	1	1	1	1	1	1	1	1	0	0	1	1	0	1	1	0	0.906263	4	1	1	0	0	0	1	0	10	3	4		1	1	1	3	1
KW_139_007_H	3	0	0	139	KW_139_007	13	1	1	45	1		0	2	37	1	1	2	1	1	1	1	1	1	0	0	1	0	0	0	0	0.24669	4	1	0	0	0	0	1	0	8	3	2		1	1	1	2	0	1
KW_139_008_H	3	0	0	139	KW_139_008	12	1	2	71	2		1	2	71	2	2	3	2	1	1	1	1	0	0	0	0	0	0	0	0	0	4	1	1	0	0	1	0	0	6	2	4		1	2	2	2	0	1
KW_139_014_H	3	0	1	139	KW_139_014	14	1	1	42	1		0	2	35	1	1	1	1	1	1	1	1	0	1	0	1	1	0	1	0	0.984789	4	1	0	0	0	1	1	0	4	2	4		1	1	1	2	0	1
KW_139_026_H	3	0	0	139	KW_139_026	12	0	1	41	1		0	2	39	1	1	1	1	2	2	3	2	0	0	0	1	1	0	0	0	0.328921	4	1	0	0	0	1	0	0	3	1	4		1	1	1	2	0	1
KW_139_027_H	3	0	1	139	KW_139_027	12	0	1	43	1		0	2	30	1	1	1	1	1	1	1	1	1	1	0	1	1	0	1	0	0.897292	4	1	0	0	0	1	0	0	5	2	4		1	1	1	3	1
KW_139_028_H	3	0	1	139	KW_139_028	14	0	1	65	1		0	2	42	1	1	5	3	1	1	1	1	0	1	0	0	0	0	1	0	0.655868	4	1	0	0	0	1	0	0	7	3	4		1	1	1	3	1
KW_139_037_H	3	0	0	139	KW_139_037	10	1	1	36	1		0	2	32	1	1	1	1	1	1	1	1	1	1	0	1	0	1	1	0	1.01782	4	1	0	0	0	0	1	0	4	2	4		1	1	1	3	1
KW_139_038_H	3	0	1	139	KW_139_038	9	1	1	59	1		0	2	40	1	1	1	1	1	1	1	1	0	0	1	1	0	0	0	0	0.398144	4	1	1	0	0	1	0	0	5	2	4		1	1	1	2	0	1
KW_139_040_H	3	0	0	139	KW_139_040	8	1	1	65	1		0	2	30	1	1	1	1	1	1	1	1	1	1	1	1	1	0	1	0	1.04875	4	1	1	0	0	1	0	0	5	2	4		1	1	1	3	1
KW_139_043_H	3	0	0	139	KW_139_043	8	1	1	63	1		0	2	40	1	1	2	1	1	1	1	1	0	0	0	0	1	1	1	0	0.677847	4	1	1	0	0	1	0	0	6	2	4		1	1	1	2	0	1
KW_139_044_H	3	0	0	139	KW_139_044	10	1	1	33	3		1	2	23	4	3	1	1	1	1	1	1	1	1	1	1	0	0	0	0	0.486165	4	1	0	0	0	1	0	0	6	2	4		1	1	1	3	1
KW_139_048_H	3	0	1	139	KW_139_048	8	1	1	75	2		1	2	43	1	1	1	1	2	2	1	1	0	1	1	1	1	1	1	0	1.25151	4	1	0	0	0	1	0	0	10	3	4		1	2	2	3	1
KW_139_052_H	3	0	1	139	KW_139_052	11	0	2	60	2		1	2	25	4	3	4	3	1	1	1	1	1	1	1	1	0	0	1	0	0.966515	4	1	0	0	0	0	1	0	8	3	3		0	2	2	3	1
KW_139_053_H	3	0	0	139	KW_139_053	9	0	1	33	1		0	2	30	1	1	2	1	1	1	2	2	0	0	0	1	0	0	0	0	0.159194	4	1	1	0	0	1	0	0	7	3	3		0	1	1	3	1
KW_139_055_H	3	0	0	139	KW_139_055	8	0	2	40	1		0	2	40	1	1	4	3	1	1	1	1	0	0	0	1	0	0	1	0	0.639544	2	1	0	0	0	1	0	0	10	3	4		1	1	1	2	0	1
KW_139_058_H	3	0	0	139	KW_139_058	11	0	1	34	1		0	2	33	1	1	1	1	1	1	1	1	0	1	1	1	0	0	0	0	0.486165	4	1	0	0	0	1	0	0	10	3	4		1	1	1	2	0	1
KW_139_070_H	3	0	0	139	KW_139_070	12	1	2	60	2		1	2	45	1	1	1	1	1	1	1	1	1	1	0	1	1	0	1	0	0.897292	4	1	0	0	0	1	0	0	5	2	4		1	1	1	2	0	1
KW_139_075_H	3	0	0	139	KW_139_075	10	1	1	29	1		0	2	22	1	1	1	1	1	1	1	1	0	1	0	1	0	0	1	0	0.815061	4	1	1	0	0	1	0	0	6	2	4		1	1	1	3	1
KW_139_076_H	3	0	0	139	KW_139_076	8	0	2	34	1		0	2	34	1	1	3	2	1	1	1	1	0	0	0	1	0	0	0	0	0.159194	4	1	0	0	0	1	0	0	12	3	4		1	1	1	3	1
KW_139_084_H	3	0	1	139	KW_139_084	12	0	2	32	1		0	2	32	1	1	5	3	1	1	1	1	0	0	0	1	0	0	0	0	0.159194	4	1	0	0	0	1	0	0	5	2	4		1	2	2	2	0	1
KW_139_085_H	3	0	0	139	KW_139_085	10	0	2	40	1		0	2	40	1	1	3	2	1	1	1	1	1	0	0	1	0	0	0	0	0.24669	4	1	1	0	0	1	0	0	5	2	4		1	1	1	2	0	1
KW_139_096_H	3	0	1	139	KW_139_096	10	1	1	51	1		0	1	51	1	1	5	3	1	1	1	1	1	0	0	1	0	0	0	0	0.159194	4	1	0	0	0	1	0	0	4	2	4		1	1	1	2	0	1
KW_139_101_H	3	0	1	139	KW_139_101	12	1	1	47	1		0	2	34	1	1	1	1	1	1	1	1	0	0	0	0	0	0	0	0	0	4	1	0	0	0	1	0	0	5	2	4		1	1	1	2	0	1
KW_141_001_H	3	0	0	141	KW_141_001	9	0	1	64	1		0	2	44	1	1	1	1	1	1	1	1	1	0	0	1	0	0	0	0	0.159194	4	1	0	0	0	1	0	0	3	1	4		1	1	1	3	1
KW_141_002_H	3	0	0	141	KW_141_002	8	0	1	50	1		0	2	45	1	1	1	1	1	1	1	1	1	0	0	1	0	0	0	0	0.24669	4	1	0	0	0	1	0	0	4	2	4		1	1	1	2	0	2
KW_141_011_H	3	0	1	141	KW_141_011	8	1	2	50	1		0	2	50	1	1	5	3	1	1	1	1	1	0	0	1	0	0	0	0	0.159194	4	1	0	0	0	1	0	0	6	2	3		0	1	1	2	0	2
KW_141_013_H	3	0	0	141	KW_141_013	9	0	1	80	2		1	2	67	2	2	1	1	1	1	1	1	0	1	0	1	0	0	0	0	0.422208	4	1	0	0	0	1	0	0	4	2	3		0	1	1	3	1
KW_141_014_H	3	0	1	141	KW_141_014	8	0	1	68	2		1	2	30	1	1	1	1	2	2	1	1	0	1	0	1	0	0	0	0	0.422208	4	1	1	1	0	1	1	0	3	1	4		1	2	2	2	0	2
KW_141_015_H	3	0	0	141	KW_141_015	9	0	2	70	2		1	2	44	1	1	3	2	1	1	1	1	1	1	0	1	0	0	1	0	0.815061	4	1	0	0	0	1	0	0	6	2	4		1	1	1	2	0	1
KW_141_018_H	3	0	1	141	KW_141_018	9	1	1	50	1		0	2	37	1	1	1	1	2	2	1	1	1	1	0	1	0	0	0	0	0.334711	4	1	0	0	0	1	0	0	5	2	4		1	1	1	2	0	1
KW_141_022_H	3	0	0	141	KW_141_022	9	1	1	55	1		0	2	35	1	1	1	1	1	1	1	1	1	1	0	1	0	1	1	0	0.930327	4	1	0	0	0	1	0	0	6	2	4		1	1	1	2	0	2
KW_141_027_H	3	0	0	141	KW_141_027	9	1	1	36	1		0	1	36	1	1	1	1	2	2	3	2	0	1	0	1	1	0	1	0	0.897292	4	1	0	0	0	1	0	0	3	1	4		1	2	2	2	0	1
KW_141_031_H	3	0	1	141	KW_141_031	8	1	2	62	2		1	2	38	4	3	3	2	1	1	1	1	1	1	0	1	0	0	0	0	0.334711	4	1	0	0	0	1	0	0	4	2	3		0	1	1	2	0	2
KW_141_032_H	3	0	0	141	KW_141_032	11	1	2	65	5	Great grandchild	1	2	28	1	1	3	2	1	1	1	1	1	1	1	1	0	0	0	0	0.573662	4	1	0	0	0	0	1	0	12	3	3		0	1	1	3	1
KW_141_033_H	3	0	0	141	KW_141_033	12	1	1	34	1		0	2	29	1	1	2	1	1	1	1	1	1	1	1	1	0	0	0	0	0.486165	1	1	0	0	0	0	0	1	4	2	4		1	1	1	2	0	2
KW_141_036_H	3	0	0	141	KW_141_036	11	0	2	102	5	Great grandchild	1	2	102	6	3	3	2	1	1	1	1	1	1	0	1	1	0	1	0	0.984789	4	1	0	0	0	1	0	0	6	2	4		1	1	1	3	1
KW_141_042_H	3	0	0	141	KW_141_042	11	0	1	34	1		0	2	29	1	1	1	1	1	1	1	1	0	1	0	1	0	0	0	0	0.334711	4	1	0	0	0	1	0	0	5	2	4		1	1	1	2	0	3
KW_141_044_H	3	0	0	141	KW_141_044	10	0	2	80	2		1	2	80	2	2	3	2	1	1	1	1	1	0	0	0	0	0	0	0	0	5	0	1	0	0	1	1	0	2	1	4		1	2	2	2	0	1
KW_141_045_H	3	0	0	141	KW_141_045	11	0	1	43	2		1	2	30	2	2	1	1	1	1	1	1	1	1	0	1	0	0	0	0	0.334711	4	1	0	0	0	1	0	0	5	2	4		1	1	1	2	0	2
KW_141_046_H	3	0	0	141	KW_141_046	10	0	1	35	3		1	1	35	4	3	1	1	2	2	1	1	0	1	0	1	1	0	1	0	0.897292	4	1	1	0	0	1	1	0	4	2	4		1	1	1	2	0	1
KW_141_048_H	3	0	1	141	KW_141_048	10	0	1	42	1		0	2	29	1	1	1	1	1	1	1	1	1	1	0	1	0	0	0	0	0.334711	4	1	0	0	0	1	0	0	4	2	4		1	1	1	2	0	1
KW_141_065_H	3	0	1	141	KW_141_065	11	1	1	48	1		0	2	42	1	1	1	1	1	1	1	1	1	0	0	1	0	0	0	0	0.159194	4	1	0	0	0	1	0	0	5	2	4		1	1	1	3	1
KW_141_069_H	3	0	0	141	KW_141_069	12	1	2	30	1		0	2	30	1	1	5	3	1	1	1	1	0	0	0	0	0	0	0	0	0	5	0	0	0	0	1	0	0	2	1	2		1	1	1	2	0	1
KW_141_071_H	3	0	0	141	KW_141_071	12	1	2	42	1		0	2	42	1	1	5	3	1	1	1	1	1	0	0	1	0	0	0	0	0.159194	4	1	0	0	0	1	0	0	5	2	4		1	1	1	3	1
KW_141_077_H	3	0	0	141	KW_141_077	13	1	2	56	2		1	2	45	1	1	5	3	1	1	1	1	1	0	0	1	0	0	0	0	0.24669	4	1	0	0	0	1	0	0	4	2	4		1	1	1	3	1
KW_141_079_H	3	0	0	141	KW_141_079	12	1	1	53	1		0	2	50	1	1	1	1	1	1	1	1	1	0	0	1	1	0	1	0	0.809271	4	1	0	0	0	1	0	0	6	2	3		0	1	1	2	0	1
KW_141_080_H	3	0	1	141	KW_141_080	14	1	1	45	1		0	2	42	1	1	1	1	1	1	1	1	0	1	1	1	0	0	1	0	0.966515	4	1	1	0	0	1	0	0	5	2	4		1	1	1	2	0	1
KW_141_082_H	3	0	1	141	KW_141_082	11	1	1	58	1		0	2	32	1	1	1	1	1	1	1	1	1	1	0	1	0	0	1	0	0.815061	4	1	0	0	0	1	0	0	4	2	4		1	1	1	2	0	2
KW_141_085_H	3	0	0	141	KW_141_085	13	1	2	60	3		1	2	60	4	3	3	2	1	1	1	1	1	0	0	1	0	0	0	0	0.24669	4	1	0	0	0	1	0	0	5	2	4		1	1	1	3	1
KW_141_089_H	3	0	1	141	KW_141_089	12	0	1	55	1		0	2	46	1	1	1	1	1	1	1	1	1	1	1	1	0	1	1	0	1.08178	4	1	0	0	0	1	0	0	2	1	4		1	1	1	3	1
KW_141_094_H	3	0	1	141	KW_141_094	12	0	1	52	1		0	2	42	1	1	1	1	1	1	1	1	1	1	0	1	0	0	0	0	0.422208	4	1	0	0	0	1	0	0	3	1	3		0	1	1	2	0	2
KW_141_098_H	3	0	0	141	KW_141_098	12	0	2	58	2		1	2	58	2	2	3	2	1	1	1	1	1	0	0	1	0	0	0	0	0.159194	4	1	0	0	0	1	0	0	4	2	4		1	1	1	2	0	1
KW_141_099_H	3	0	1	141	KW_141_099	11	0	1	32	1		0	2	28	1	1	1	1	1	1	1	1	0	0	1	0	0	0	1	0	0.631804	4	1	1	0	0	1	0	0	4	2	4		1	1	1	2	0	1
KW_144_003_H	3	0	1	144	KW_144_003	8	0	1	40	1		0	1	40	1	1	2	1	1	1	1	1	1	0	0	1	0	0	0	0	0.24669	4	1	0	0	0	1	0	0	6	2	4		1	1	1	3	1
KW_144_006_H	3	0	0	144	KW_144_006	8	0	1	56	1		0	2	38	1	1	1	1	1	1	1	1	1	1	0	1	1	0	1	0	0.984789	4	1	0	0	0	1	0	0	5	2	3		0	1	1	3	1
KW_144_009_H	3	0	1	144	KW_144_009	8	0	1	35	1		0	2	34	1	1	1	1	1	1	1	1	1	0	1	1	1	0	0	0	0.480375	4	1	0	0	0	1	1	0	6	2	4		1	1	1	2	0	2
KW_144_016_H	3	0	0	144	KW_144_016	8	0	1	60	1		0	2	40	1	1	2	1	1	1	1	1	1	1	0	1	0	0	1	0	0.902558	4	1	0	0	0	1	0	0	4	2	2		1	1	1	3	1
KW_144_017_H	3	0	1	144	KW_144_017	8	1	1	38	3		1	1	18	4	3	2	1	1	1	1	1	1	1	1	1	0	0	1	0	1.05401	4	1	0	0	0	1	0	0	8	3	4		1	1	1	2	0	2
KW_144_022_H	3	0	0	144	KW_144_022	10	1	1	45	1		0	2	45	1	1	1	1	1	1	1	1	1	1	0	1	0	0	1	0	0.902558	4	1	0	0	0	1	0	0	6	2	4		1	1	1	2	0	1
KW_144_024_H	3	0	1	144	KW_144_024	10	1	2	48	2		1	2	22	1	1	3	2	1	1	1	1	0	0	0	1	0	0	0	0	0.159194	4	1	0	0	0	1	0	0	2	1	4		1	1	1	2	0	2
KW_144_025_H	3	0	0	144	KW_144_025	8	1	2	80	1		0	2	31	1	1	3	2	1	1	1	1	1	1	0	1	0	0	0	0	0.334711	4	1	0	0	0	1	0	0	3	1	4		1	1	1	3	1
KW_144_027_H	3	0	0	144	KW_144_027	9	1	1	30	1		0	2	23	1	1	1	1	1	1	1	1	1	0	0	0	0	0	0	0	0	4	1	1	0	0	1	0	0	2	1	2		1	1	1	3	1
KW_144_028_H	3	0	0	144	KW_144_028	9	1	1	38	1		0	2	34	1	1	1	1	4	3	1	1	0	0	0	1	1	1	1	0	0.83704	4	1	0	0	0	1	0	0	5	2	4		1	1	1	3	1
KW_144_042_H	3	0	0	144	KW_144_042	11	1	1	50	1		0	2	38	1	1	1	1	1	1	1	1	0	1	0	1	0	0	1	0	0.815061	4	1	0	0	0	1	0	0	2	1	4		1	2	2	2	0	2
KW_144_043_H	3	0	0	144	KW_144_043	11	1	1	38	1		0	2	26	1	1	3	2	1	1	1	1	0	0	0	1	1	0	0	0	0.241425	4	1	0	0	0	1	0	0	2	1	4		1	1	1	2	0	2
KW_144_046_H	3	0	0	144	KW_144_046	11	1	1	50	1		0	2	40	1	1	1	1	1	1	1	1	1	0	0	1	0	0	0	0	0.159194	2	1	0	0	0	1	0	0	5	2	2		1	1	1	3	1
KW_144_056_H	3	0	0	144	KW_144_056	10	0	1	80	2		1	2	33	1	1	1	1	1	1	1	1	0	1	0	1	0	0	1	0	0.902558	4	1	0	0	0	0	1	0	6	2	4		1	2	2	3	1
KW_144_060_H	3	0	0	144	KW_144_060	11	0	2	46	1		0	2	46	1	1	3	2	1	1	1	1	1	1	0	1	0	0	1	0	0.815061	4	1	0	0	0	1	0	0	3	1	4		1	1	1	3	1
KW_144_063_H	3	0	0	144	KW_144_063	11	0	1	54	1		0	2	44	1	1	1	1	1	1	1	1	0	0	0	1	0	1	1	0	0.842306	4	1	0	0	0	1	0	0	5	2	4		1	1	1	2	0	2
KW_144_064_H	3	0	0	144	KW_144_064	11	0	1	66	2		1	2	50	2	2	1	1	1	1	1	1	1	0	0	1	0	0	0	0	0.159194	4	1	0	0	0	1	0	0	1	1	4		1	1	1	3	1
KW_144_065_H	3	0	0	144	KW_144_065	10	0	1	57	1		0	2	49	1	1	3	2	1	1	1	1	0	0	0	1	0	0	0	0	0.159194	4	1	0	0	0	1	0	0	2	1	4		1	1	1	3	1
KW_144_067_H	3	0	1	144	KW_144_067	10	0	1	50	1		0	2	45	1	1	1	1	1	1	1	1	0	1	1	1	0	1	1	0	1.16928	4	1	0	1	0	1	0	0	5	2	4		1	1	1	2	0	2
KW_144_071_H	3	0	0	144	KW_144_071	12	0	1	45	5	Sister in law	1	1	45	6	3	1	1	1	1	1	1	0	0	0	1	1	0	1	0	0.721775	4	1	0	0	0	1	0	0	3	1	4		1	2	2	3	1
KW_144_078_H	3	0	1	144	KW_144_078	13	0	1	41	1		0	2	38	1	1	1	1	1	1	1	1	1	1	1	1	0	0	1	0	0.966515	4	1	0	0	0	1	0	0	3	1	4		1	1	1	2	0	2
KW_144_083_H	3	0	0	144	KW_144_083	12	0	1	60	1		0	2	19	3	3	4	3	1	1	1	1	1	1	0	1	1	0	0	0	0.416942	4	1	0	0	0	1	0	0	5	2	4		1	1	1	3	1
KW_144_087_H	3	0	0	144	KW_144_087	12	1	1	55	3		1	2	40	4	3	1	1	1	1	1	1	1	1	0	1	1	0	0	0	0.416942	4	1	0	1	0	1	0	0	3	1	4		1	1	1	2	0	2
KW_144_094_H	3	0	0	144	KW_144_094	13	1	1	32	1		0	2	30	1	1	1	1	1	1	1	1	1	0	0	1	0	0	0	0	0.24669	5	0	0	0	0	1	0	0	4	2	4		1	1	1	3	1
KW_144_096_H	3	0	0	144	KW_144_096	12	1	1	32	1		0	1	32	1	1	5	3	1	1	1	1	1	0	0	1	0	0	0	0	0.159194	4	1	0	0	0	1	0	0	1	1	2		1	2	2	2	0	3
KW_144_098_H	3	0	1	144	KW_144_098	12	1	1	61	1		0	2	41	1	1	1	1	1	1	1	1	1	1	1	1	0	1	1	0	1.16928	5	0	0	1	0	0	1	0	3	1	4		1	3	2	3	1
KW_144_102_H	3	0	1	144	KW_144_102	11	1	1	43	1		0	1	43	1	1	1	1	1	1	1	1	1	0	0	1	1	0	0	0	0.241425	7	0	0	0	0	1	0	0	10	3	4		1	1	1	2	0	1
KW_144_103_H	3	0	1	144	KW_144_103	12	0	1	56	2		1	2	54	2	2	1	1	1	1	1	1	0	0	0	1	1	0	0	0	0.328921	4	1	0	0	0	1	0	0	5	2	2		1	1	1	3	1
KW_144_104_H	3	0	0	144	KW_144_104	9	1	1	31	1		0	2	31	1	1	1	1	1	1	1	1	0	1	0	1	0	0	0	0	0.334711	4	1	0	0	0	1	0	0	3	1	4		1	1	1	3	1
KW_144_105_H	3	0	0	144	KW_144_105	10	0	1	60	1		0	2	45	1	1	1	1	1	1	1	1	0	0	0	0	0	0	0	0	0	4	1	0	0	0	0	1	0	1	1	4		1	2	2	3	1
KW_240_002_H	1	0	1	240	KW_240_002	13	1	1	53	1		0	2	48	1	1	1	1	1	1	1	1	0	1	0	1	0	0	0	0	0.422208	4	1	0	0	0	0	1	0	4	2	4		1	1	1	2	0
KW_240_003_H	1	0	1	240	KW_240_003	13	1	2	68	2		1	2	68	2	2	3	2	1	1	1	1	1	0	0	1	0	0	0	0	0.159194	4	1	0	0	0	1	0	0	3	1	4		1	2	2	3	1
KW_240_005_H	1	0	0	240	KW_240_005	13	1	1	38	1		0	2	39	1	1	1	1	1	1	1	1	0	1	1	1	0	0	0	0	0.573662	4	1	0	0	0	1	0	0	3	1	4		1	1	1	2	0
KW_240_006_H	1	0	0	240	KW_240_006	12	1	1	58	1		0	2	30	1	1	2	1	1	1	1	1	0	0	0	1	0	0	0	0	0.159194	5	0	0	0	0	1	0	0	4	2	2		1	2	2	2	0
KW_240_007_H	1	0	1	240	KW_240_007	13	1	1	38	1		0	2	32	1	1	1	1	1	1	1	1	0	0	0	1	0	0	0	0	0.159194	4	1	0	0	0	0	1	0	3	1	2		1	1	1	2	0
KW_240_009_H	1	0	0	240	KW_240_009	13	1	1	31	1		0	2	28	1	1	1	1	2	2	1	1	0	0	0	1	0	0	0	0	0.159194	4	1	0	0	0	0	1	0	2	1	4		1	1	1	2	0
KW_240_010_H	1	0	0	240	KW_240_010	14	1	2	44	1		0	2	44	1	1	5	3	1	1	1	1	1	0	0	1	0	0	0	0	0.159194	4	1	0	0	0	0	1	0	5	2	4		1	1	1	2	0
KW_240_018_H	1	0	0	240	KW_240_018	14	0	1	58	1		0	2	52	1	1	1	1	1	1	1	1	1	0	0	1	0	1	0	0	0.27446	4	1	0	0	0	1	0	0	3	1	2		1	1	1	3	1
KW_240_019_H	1	0	0	240	KW_240_019	13	0	1	48	1		0	2	38	1	1	2	1	2	2	1	1	0	1	0	1	1	0	0	0	0.504439	4	1	0	0	0	0	1	0	2	1	4		1	2	2	3	1
KW_240_025_H	1	0	0	240	KW_240_025	13	0	1	43	1		0	2	32	1	1	1	1	1	1	1	1	0	0	0	1	1	0	0	0	0.328921	4	1	0	0	0	1	1	0	3	1	4		1	1	1	2	0
KW_240_036_H	1	0	0	240	KW_240_036	9	0	1	42	1		0	2	30	1	1	1	1	1	1	3	2	1	1	0	1	0	0	0	0	0.334711	4	1	0	0	0	1	0	0	3	1	4		1	1	1	2	0
KW_240_037_H	1	0	0	240	KW_240_037	8	0	1	36	1		0	2	35	1	1	1	1	2	2	1	1	0	0	1	1	0	0	1	0	0.790998	4	1	0	0	0	1	1	0	2	1	3		0	1	1	2	0
KW_240_040_H	1	0	1	240	KW_240_040	10	0	1	45	1		0	2	37	1	1	1	1	2	2	1	1	0	1	0	1	0	0	0	0	0.422208	4	1	0	0	0	1	0	0	2	1	4		1	1	1	2	0
KW_240_041_H	1	0	0	240	KW_240_041	10	0	2	90	2		1	2	44	1	1	3	2	1	1	1	1	0	1	0	1	0	0	0	0	0.422208	4	1	0	0	0	0	1	0	2	1	4		1	1	1	3	1
KW_240_042_H	1	0	1	240	KW_240_042	11	0	1	80	1		0	2	38	1	1	2	1	1	1	1	1	0	1	0	1	1	0	0	0	0.504439	3	1	0	0	0	1	0	0	3	1	4		1	1	1	2	0
KW_240_045_H	1	0	0	240	KW_240_045	11	0	1	68	1		0	2	42	1	1	2	1	1	1	1	1	0	0	0	1	0	0	0	0	0.24669	4	1	0	0	0	1	0	0	2	1	2		1	1	1	3	1
KW_240_046_H	1	0	1	240	KW_240_046	11	0	1	48	1		0	2	39	1	1	1	1	2	2	1	1	0	1	0	1	1	1	1	0	1.10005	4	1	0	0	0	0	1	0	3	1	4		1	1	1	3	1
KW_240_048_H	1	0	0	240	KW_240_048	11	0	2	78	2		1	2	30	1	1	3	2	1	1	1	1	0	0	0	1	0	0	0	0	0.159194	5	0	0	0	0	1	0	0	3	1	4		1	1	1	3	1
KW_240_050_H	1	0	0	240	KW_240_050	11	0	1	30	1		0	2	21	1	1	1	1	1	1	3	2	1	1	0	1	1	0	0	0	0.504439	4	1	0	0	0	0	1	0	1	1	2		1	2	2	3	1
KW_240_054_H	1	0	0	240	KW_240_054	10	1	1	48	1		0	2	41	1	1	1	1	1	1	1	1	1	0	0	1	0	0	0	0	0.24669	4	1	0	0	0	1	1	0	3	1	2		1	1	1	2	0
KW_240_059_H	1	0	0	240	KW_240_059	11	1	1	42	1		0	2	38	1	1	1	1	1	1	1	1	1	0	0	1	1	0	0	0	0.328921	5	0	0	0	0	0	1	0	3	1	4		1	1	1	3	1
KW_240_062_H	1	0	1	240	KW_240_062	11	1	1	75	1		0	2	40	1	1	2	1	1	1	3	2	0	1	0	1	1	1	0	0	0.619704	4	1	0	0	0	0	1	0	3	1	4		1	1	1	2	0
KW_240_071_H	1	0	0	240	KW_240_071	9	0	1	40	1		0	2	31	1	1	1	1	1	1	1	1	1	1	1	1	0	0	0	0	0.486165	4	1	0	0	0	1	0	0	3	1	4		1	1	1	3	1
KW_240_077_H	1	0	0	240	KW_240_077	10	0	1	38	1		0	2	30	1	1	1	1	2	2	1	1	0	0	0	1	0	0	0	0	0.159194	4	1	0	0	0	1	0	0	1	1	4		1	2	2	3	1
KW_240_078_H	1	0	0	240	KW_240_078	8	0	2	36	1		0	2	36	1	1	5	3	1	1	1	1	0	0	0	0	0	0	0	0	0	5	0	0	0	0	1	1	0	3	1	2		1	2	2	2	0
KW_240_081_H	1	0	0	240	KW_240_081	10	0	1	40	1		0	2	32	1	1	1	1	2	2	1	1	0	0	0	1	1	0	0	0	0.328921	4	1	0	0	0	0	1	0	4	2	2		1	1	1	2	0
KW_240_090_H	1	0	0	240	KW_240_090	8	1	2	48	1		0	2	48	1	1	3	2	2	2	1	1	0	0	0	1	0	0	0	0	0.159194	4	1	0	0	0	1	0	0	2	1	2		1	1	1	3	1
KW_240_095_H	1	0	0	240	KW_240_095	11	1	2	73	2		1	2	73	2	2	3	2	1	1	1	1	0	0	0	0	0	0	0	0	0	4	1	0	0	0	0	1	0	1	1	2		1	1	1	2	0
KW_240_097_H	1	0	1	240	KW_240_097	8	1	1	45	1		0	2	34	1	1	1	1	4	3	1	1	0	1	1	1	1	0	1	0	1.13624	4	1	0	0	0	1	0	0	4	2	4		1	2	2	3	1
KW_240_101_H	1	0	0	240	KW_240_101	9	1	1	20	3		1	1	20	4	3	4	3	1	1	1	1	0	1	0	1	0	0	0	0	0.422208	5	0	0	0	0	1	1	0	2	1	4		1	1	1	2	0
KW_247_001_H	3	0	1	247	KW_247_001	8	0	1	48	1		0	2	45	1	1	1	1	1	1	1	1	1	0	1	1	0	0	0	0	0.398144	4	1	1	0	0	1	0	0	5	2	4		1	1	1	2	0	1
KW_247_005_H	3	0	1	247	KW_247_005	9	0	1	45	1		0	1	45	1	1	1	1	1	1	1	1	1	0	0	1	1	0	1	0	0.809271	4	1	1	1	0	0	1	0	4	2	4		1	1	1	2	0	1
KW_247_013_H	3	0	1	247	KW_247_013	8	0	1	46	1		0	2	35	1	1	1	1	1	1	1	1	1	0	0	1	1	1	0	0	0.356691	4	1	1	0	0	1	0	0	3	1	4		1	1	1	3	1
KW_247_014_H	3	0	1	247	KW_247_014	8	0	2	37	1		0	2	37	1	1	5	3	1	1	1	1	1	0	0	1	0	0	1	0	0.639544	4	1	0	1	0	1	0	0	2	1	4		1	1	1	2	0	1
KW_247_018_H	3	0	0	247	KW_247_018	8	1	1	36	1		0	2	32	1	1	1	1	2	2	1	1	1	1	0	1	0	1	1	0	0.930327	3	1	1	0	0	1	1	0	10	3	3		0	1	1	2	0	2
KW_247_021_H	3	0	0	247	KW_247_021	9	1	1	32	1		0	2	28	1	1	1	1	2	2	1	1	1	1	1	1	1	0	1	0	1.04875	5	0	0	0	0	1	1	0	1	1	2		1	1	1	3	1
KW_247_023_H	3	0	0	247	KW_247_023	9	1	1	44	1		0	2	29	1	1	2	1	1	1	1	1	1	1	0	1	0	0	0	0	0.334711	4	1	0	0	0	0	1	0	4	2	4		1	1	1	2	0	1
KW_247_025_H	3	0	1	247	KW_247_025	9	1	1	80	1		0	2	32	1	1	1	1	1	1	1	1	1	1	0	1	1	0	1	0	0.984789	4	1	0	0	0	1	0	0	2	1	4		1	1	1	2	0	2
KW_247_027_H	3	0	0	247	KW_247_027	8	1	1	60	1		0	2	45	1	1	1	1	1	1	1	1	1	1	0	1	0	0	1	0	0.815061	4	1	1	1	0	0	1	0	4	2	4		1	1	1	2	0	1
KW_247_028_H	3	0	0	247	KW_247_028	8	1	1	32	1		0	2	26	1	1	1	1	1	1	1	1	1	0	0	1	1	0	1	0	0.721775	4	1	1	0	0	1	0	0	2	1	3		0	1	1	2	0	2
KW_247_029_H	3	0	0	247	KW_247_029	8	1	1	41	1		0	2	41	1	1	2	1	1	1	1	1	1	1	0	1	0	1	1	0	0.930327	1	1	0	0	0	1	0	0	2	1	4		1	1	1	3	1
KW_247_031_H	3	0	0	247	KW_247_031	8	1	1	40	1		0	2	36	1	1	1	1	1	1	1	1	1	1	1	1	1	1	1	0	1.25151	4	1	1	0	0	1	1	0	6	2	4		1	1	1	2	0	1
KW_247_037_H	3	0	1	247	KW_247_037	13	1	1	52	1		0	2	42	1	1	1	1	1	1	1	1	1	1	1	1	0	0	1	0	0.966515	4	1	0	0	0	1	0	0	3	1	4		1	1	1	2	0	1
KW_247_053_H	3	0	1	247	KW_247_053	10	0	1	49	1		0	2	39	1	1	1	1	2	2	1	1	1	1	0	1	1	1	1	0	1.10005	4	1	0	0	0	1	0	0	2	1	4		1	1	1	2	0	1
KW_247_058_H	3	0	0	247	KW_247_058	11	0	1	44	1		0	2	35	1	1	1	1	1	1	1	1	1	1	1	1	0	0	1	0	1.05401	5	0	1	0	0	1	1	0	5	2	4		1	1	1	2	0	1
KW_247_062_H	3	0	1	247	KW_247_062	11	0	1	48	1		0	2	35	1	1	1	1	2	2	1	1	1	1	1	1	0	0	1	0	0.966515	5	0	0	1	0	0	1	0	6	2	4		1	1	1	2	0	1
KW_247_064_H	3	0	1	247	KW_247_064	12	0	2	45	1		0	2	45	1	1	3	2	2	2	1	1	1	0	0	1	0	0	1	0	0.639544	5	0	0	1	0	1	1	0	2	1	4		1	1	1	2	0	1
KW_247_071_H	3	0	0	247	KW_247_071	12	0	1	40	1		0	2	33	1	1	1	1	2	2	1	1	1	1	0	1	0	1	1	0	1.01782	4	1	0	0	0	1	0	0	2	1	4		1	1	1	2	0	2
KW_247_079_H	3	0	0	247	KW_247_079	13	0	1	86	2		1	2	62	1	1	3	2	1	1	1	1	1	1	0	1	0	0	1	0	0.902558	5	0	0	0	0	1	0	0	5	2	4		1	1	1	3	1
KW_247_084_H	3	0	0	247	KW_247_084	12	0	1	48	1		0	2	40	1	1	2	1	1	1	3	2	0	1	1	1	0	1	1	0	1.16928	4	1	1	0	0	1	0	0	3	1	2		1	1	1	2	0	2
KW_247_090_H	3	0	0	247	KW_247_090	10	1	1	47	1		0	1	20	3	3	4	3	2	2	1	1	1	1	1	1	1	1	1	0	1.25151	4	1	0	0	0	1	0	0	8	3	3		0	1	1	3	1
KW_247_094_H	3	0	0	247	KW_247_094	11	1	1	69	2		1	2	33	1	1	1	1	1	1	1	1	1	1	0	1	0	0	0	0	0.334711	5	0	0	1	0	0	1	0	5	2	4		1	1	1	2	0	2
KW_247_096_H	3	0	1	247	KW_247_096	11	1	2	38	1		0	2	38	1	1	4	3	2	2	3	2	1	1	0	1	0	0	0	0	0.334711	5	0	0	0	0	1	0	0	3	1	2		1	2	2	3	1
KW_247_097_H	3	0	1	247	KW_247_097	10	1	1	45	1		0	2	36	1	1	1	1	1	1	1	1	1	1	0	1	0	1	1	0	1.01782	4	1	1	0	0	0	1	0	3	1	4		1	1	1	2	0	1
KW_247_099_H	3	0	1	247	KW_247_099	10	1	1	57	2		1	2	52	2	2	1	1	1	1	1	1	1	1	1	1	0	1	1	0	1.08178	4	1	1	1	0	0	1	0	3	1	4		1	1	1	2	0	1
KW_247_100_H	3	0	1	247	KW_247_100	10	1	1	68	1		0	1	68	1	1	2	1	1	1	1	1	1	0	0	1	0	0	1	0	0.639544	4	1	1	0	0	1	0	0	3	1	4		1	1	1	2	0	1
KW_283_014_H	3	0	1	283	KW_283_014	14	0	1	55	1		0	2	37	1	1	1	1	1	1	1	1	0	1	0	1	0	0	0	0	0.334711	4	1	0	0	0	1	0	0	3	1	4		1	1	1	2	0	1
KW_283_030_H	3	0	1	283	KW_283_030	13	0	1	54	2		1	1	54	2	2	1	1	2	2	1	1	0	1	1	1	1	0	1	0	1.04875	4	1	0	0	0	1	0	0	10	3	3		0	1	1	3	1
KW_283_078_H	3	0	1	283	KW_283_078	12	1	1	51	1		0	2	38	1	1	1	1	2	2	3	2	0	0	0	1	0	0	1	0	0.72704	5	0	0	0	0	0	1	0	4	2	4		1	1	1	2	0	1
KW_309_002_H	2	0	1	309	KW_309_002	10	1	1	33	1		0	2	28	1	1	1	1	1	1	1	1	1	1	1	1	0	1	1	0	1.16928	4	1	0	0	0	0	1	0	5	2	4		1	1	1	3	1
KW_309_003_H	2	0	1	309	KW_309_003	10	0	1	38	1		0	2	29	1	1	1	1	2	2	1	1	1	0	0	0	1	0	0	0	0.169727	4	1	0	0	0	0	1	0	4	2	2		1	2	2	2	0	1
KW_309_004_H	2	0	1	309	KW_309_004	11	1	1	75	2		1	2	21	4	3	1	1	1	1	1	1	1	1	0	1	0	0	1	0	0.815061	4	1	0	0	0	1	0	0	5	2	4		1	2	2	2	0	1
KW_309_005_H	2	0	1	309	KW_309_005	12	0	1	38	1		0	2	24	1	1	1	1	1	1	3	2	0	0	0	1	0	0	1	0	0.639544	4	1	0	0	0	0	1	0	5	2	2		1	2	2	2	0	1
KW_309_015_H	2	0	0	309	KW_309_015	9	0	1	51	1		0	2	30	1	1	1	1	2	2	1	1	1	1	0	1	1	0	0	0	0.416942	4	1	0	0	0	1	0	0	4	2	2		1	1	1	3	1
KW_309_018_H	2	0	0	309	KW_309_018	8	0	1	78	2		1	2	28	4	3	1	1	2	2	3	2	0	1	1	1	0	0	1	0	1.05401	5	0	0	0	0	1	0	0	5	2	4		1	1	1	3	1
KW_309_021_H	2	0	0	309	KW_309_021	10	1	2	36	1		0	2	36	1	1	5	3	1	1	1	1	0	0	0	1	0	0	0	0	0.159194	4	1	0	0	0	1	0	0	5	2	2		1	1	1	2	0	1
KW_309_022_H	2	0	0	309	KW_309_022	14	0	1	50	1		0	2	45	1	1	1	1	2	2	3	2	0	0	0	1	1	0	1	0	0.721775	4	1	0	0	0	0	1	0	3	1	4		1	2	2	2	0	1
KW_309_023_H	2	0	0	309	KW_309_023	10	1	1	36	1		0	2	22	1	1	1	1	2	2	1	1	0	0	0	1	0	1	0	0	0.361956	4	1	0	0	0	1	0	0	3	1	2		1	1	1	3	1
KW_309_024_H	2	0	0	309	KW_309_024	9	0	1	38	1		0	2	33	1	1	1	1	2	2	3	2	0	1	0	1	0	0	1	0	0.902558	5	0	0	0	0	1	0	0	2	1	4		1	1	1	3	1
KW_309_025_H	2	0	0	309	KW_309_025	10	1	1	28	1		0	2	25	1	1	1	1	2	2	3	2	0	0	0	1	0	0	1	0	0.639544	5	0	0	0	0	1	0	0	2	1	2		1	1	1	3	1
KW_309_026_H	2	0	0	309	KW_309_026	14	0	2	65	2		1	2	43	1	1	3	2	2	2	1	1	1	0	0	1	0	0	1	0	0.72704	4	1	0	0	0	0	1	0	8	3	4		1	1	1	2	0	1
KW_309_027_H	2	0	0	309	KW_309_027	14	0	1	33	1		0	2	28	1	1	1	1	1	1	3	2	0	1	0	1	0	1	1	0	0.930327	4	1	0	0	0	1	0	0	5	2	4		1	1	1	3	1
KW_309_028_H	2	0	0	309	KW_309_028	13	0	1	86	2		1	2	74	2	2	1	1	2	2	1	1	1	0	0	1	0	0	0	0	0.24669	3	1	0	0	0	1	0	0	10	3	4		1	2	2	3	1
KW_309_029_H	2	0	0	309	KW_309_029	8	0	1	42	1		0	2	30	1	1	2	1	1	1	1	1	0	1	0	1	0	0	1	0	0.902558	4	1	0	0	0	1	0	0	8	3	4		1	1	1	3	1
KW_309_030_H	2	0	0	309	KW_309_030	11	1	2	54	1		0	2	54	1	1	5	3	1	1	1	1	1	0	0	1	0	0	1	0	0.72704	4	1	0	0	0	0	1	0	15	3	4		1	1	1	2	0	1
KW_309_031_H	2	0	0	309	KW_309_031	14	1	1	41	1		0	2	40	1	1	1	1	2	2	1	1	1	1	0	1	0	1	1	0	1.01782	4	1	0	0	0	1	0	0	10	3	4		1	2	2	3	1
KW_309_032_H	2	0	0	309	KW_309_032	10	0	1	35	1		0	2	31	1	1	1	1	1	1	1	1	0	0	0	0	1	0	0	0	0.082231	4	1	0	0	0	0	1	0	4	2	2		1	1	1	2	0	1
KW_309_033_H	2	0	0	309	KW_309_033	11	1	1	49	1		0	2	43	1	1	1	1	1	1	1	1	0	1	0	1	0	0	1	0	0.902558	4	1	0	0	0	0	1	0	4	2	4		1	1	1	3	1
KW_309_034_H	2	0	0	309	KW_309_034	11	1	1	41	1		0	2	41	1	1	1	1	2	2	1	1	0	1	0	1	0	0	0	0	0.422208	4	1	0	0	0	1	0	0	10	3	2		1	1	1	3	1
KW_309_035_H	2	0	0	309	KW_309_035	13	1	1	45	1		0	2	38	1	1	1	1	2	2	1	1	0	1	0	1	0	1	1	0	1.01782	4	1	0	0	0	0	1	0	5	2	4		1	2	2	2	0	1
KW_309_036_H	2	0	0	309	KW_309_036	10	0	1	46	1		0	2	36	1	1	1	1	1	1	1	1	1	0	0	1	1	1	1	0	0.924537	4	1	0	0	0	0	1	0	10	3	4		1	2	2	3	1
KW_309_037_H	2	0	1	309	KW_309_037	13	1	1	58	1		0	2	53	1	1	1	1	1	1	1	1	0	0	0	1	1	1	0	0	0.356691	3	1	0	0	0	1	0	0	3	1	4		1	1	1	3	1
KW_309_038_H	2	0	0	309	KW_309_038	13	1	2	34	1		0	2	34	1	1	5	3	1	1	1	1	0	1	0	1	0	0	1	0	0.902558	4	1	0	0	0	1	0	0	3	1	2		1	2	2	3	1
KW_309_039_H	2	0	1	309	KW_309_039	13	1	2	42	1		0	2	42	1	1	3	2	2	2	3	2	1	1	0	1	0	0	1	0	0.902558	4	1	0	0	0	0	1	0	2	1	2		1	1	1	2	0	1
KW_309_040_H	2	0	1	309	KW_309_040	14	0	1	35	1		0	2	32	1	1	1	1	2	2	1	1	0	1	1	1	0	0	1	0	1.05401	4	1	0	0	0	0	1	0	3	1	4		1	1	1	3	1
KW_309_041_H	2	0	1	309	KW_309_041	12	1	1	35	1		0	2	27	1	1	1	1	2	2	1	1	0	0	0	1	1	1	1	0	0.924537	4	1	0	0	0	1	0	0	5	2	4		1	2	2	3	1
KW_319_010_H	3	0	1	319	KW_319_010	9	1	1	45	1		0	2	31	1	1	1	1	2	2	1	1	0	0	0	1	0	0	1	0	0.72704	4	1	0	0	0	0	1	0	6	2	2		1	2	2	2	0	1
KW_319_045_H	3	0	1	319	KW_319_045	11	0	1	37	1		0	2	28	1	1	1	1	2	2	1	1	1	1	1	1	0	1	1	0	1.16928	4	1	0	0	0	1	1	0	3	1	4		1	1	1	3	1
KW_319_069_H	3	0	1	319	KW_319_069	13	0	1	55	1		0	2	37	1	1	1	1	2	2	3	2	0	0	0	1	0	0	0	0	0.24669	5	0	0	0	0	0	1	0	5	2	2		1	2	2	2	0	1
KW_321_001_H	2	0	1	321	KW_321_001	11	1	1	66	2		1	2	26	4	3	1	1	1	1	1	1	1	1	1	1	0	0	1	0	1.05401	4	1	0	0	0	0	1	0	6	2	4		1	1	1	2	0	1
KW_321_002_H	2	0	1	321	KW_321_002	13	1	1	43	1		0	1	41	4	3	1	1	1	1	1	1	1	1	0	1	0	0	1	0	0.815061	4	1	0	0	0	1	0	0	5	2	4		1	2	2	3	1
KW_321_003_H	2	0	1	321	KW_321_003	12	1	1	45	1		0	2	33	1	1	1	1	1	1	1	1	0	1	1	1	1	1	1	0	1.25151	4	1	0	0	0	0	1	0	6	2	4		1	2	2	3	1
KW_321_005_H	2	0	0	321	KW_321_005	8	1	1	34	1		0	1	22	4	3	4	3	2	2	1	1	0	1	0	1	1	0	1	0	0.984789	4	1	0	0	0	1	0	0	8	3	3		0	1	1	2	0	1
KW_321_013_H	2	0	0	321	KW_321_013	9	1	2	47	2		1	2	27	1	1	5	3	1	1	1	1	1	0	0	1	0	0	0	0	0.159194	4	1	0	0	0	0	1	0	5	2	4		1	1	1	3	1
KW_321_014_H	2	0	0	321	KW_321_014	14	0	2	31	1		0	2	31	1	1	5	3	2	2	1	1	0	0	0	1	0	0	0	0	0.159194	4	1	0	0	0	0	1	0	5	2	4		1	1	1	3	1
KW_321_015_H	2	0	1	321	KW_321_015	11	1	1	41	1		0	2	37	1	1	1	1	2	2	3	2	0	0	0	1	1	0	1	0	0.809271	5	0	0	0	0	0	1	0	4	2	2		1	1	1	2	0	1
KW_321_016_H	2	0	0	321	KW_321_016	14	0	2	48	2		1	2	48	2	2	5	3	2	2	1	1	0	0	0	1	0	0	0	0	0.159194	5	0	0	0	0	0	1	0	5	2	2		1	1	1	3	1
KW_321_017_H	2	0	0	321	KW_321_017	12	0	2	61	2		1	2	39	1	1	3	2	2	2	1	1	0	0	1	1	0	0	1	0	0.878494	4	1	0	0	0	0	1	0	3	1	4		1	1	1	2	0	2
KW_321_019_H	2	0	0	321	KW_321_019	9	0	2	58	1		0	2	54	1	1	1	1	1	1	1	1	1	1	0	1	0	0	1	0	0.902558	4	1	0	0	0	1	0	0	5	2	4		1	1	1	2	0	1
KW_321_020_H	2	0	0	321	KW_321_020	9	0	2	58	2		1	2	58	2	2	3	2	1	1	1	1	0	1	0	1	0	0	1	0	0.902558	4	1	0	0	0	0	1	0	6	2	4		1	1	1	2	0	1
KW_321_021_H	2	0	0	321	KW_321_021	14	1	1	44	1		0	2	34	1	1	1	1	1	1	1	1	1	1	0	1	0	1	1	0	0.930327	3	1	0	0	0	1	0	0	3	1	4		1	2	2	2	0	1
KW_321_022_H	2	0	0	321	KW_321_022	11	1	2	68	2		1	2	32	1	1	3	2	1	1	1	1	0	0	0	1	0	0	0	0	0.159194	4	1	0	0	0	0	1	0	2	1	4		1	1	1	2	0	1
KW_321_023_H	2	0	0	321	KW_321_023	9	0	1	64	2		1	2	57	2	2	1	1	2	2	1	1	0	1	0	1	1	0	1	0	0.984789	4	1	0	0	0	0	1	0	8	3	4		1	1	1	2	0	1
KW_321_024_H	2	0	0	321	KW_321_024	13	0	1	50	1		0	2	39	1	1	1	1	2	2	1	1	0	0	0	1	1	0	1	0	0.809271	4	1	0	0	0	0	1	0	6	2	4		1	1	1	2	0	1
KW_321_025_H	2	0	0	321	KW_321_025	9	1	1	65	2		1	2	33	4	3	5	3	2	2	1	1	1	1	1	1	1	1	1	0	1.25151	4	1	0	0	0	0	1	0	10	3	4		1	1	1	3	1
KW_321_026_H	2	0	0	321	KW_321_026	13	0	1	84	2		1	2	65	2	2	1	1	2	2	1	1	0	1	0	1	0	0	1	0	0.902558	4	1	0	0	0	0	1	0	3	1	4		1	2	2	3	1
KW_321_027_H	2	0	0	321	KW_321_027	9	1	1	50	1		0	2	42	1	1	1	1	2	2	1	1	0	1	1	1	0	1	1	0	1.16928	4	1	0	0	0	0	1	0	6	2	4		1	1	1	3	1
KW_321_028_H	2	0	0	321	KW_321_028	12	0	1	42	1		0	2	36	1	1	1	1	2	2	1	1	0	1	1	1	0	1	1	0	1.16928	4	1	0	0	0	0	1	0	3	1	3		0	1	1	3	1
KW_321_029_H	2	0	0	321	KW_321_029	8	1	2	30	1		0	2	30	1	1	5	3	1	1	1	1	1	1	0	0	0	0	0	0	0.175518	4	1	0	0	0	0	1	0	2	1	4		1	1	1	2	0	1
KW_321_030_H	2	0	1	321	KW_321_030	12	1	2	60	2		1	2	60	2	2	5	3	1	1	1	1	0	0	0	0	0	0	0	0	0	4	1	0	0	0	0	1	0	4	2	4		1	2	2	2	0	1
KW_321_031_H	2	0	1	321	KW_321_031	12	1	2	40	1		0	2	40	1	1	5	3	1	1	1	1	0	0	0	1	0	0	0	0	0.159194	4	1	0	0	0	0	1	0	2	1	1		1	1	1	2	0	1
KW_321_032_H	2	0	1	321	KW_321_032	13	0	1	41	1		0	2	34	1	1	1	1	2	2	3	2	0	0	0	1	0	0	0	0	0.159194	4	1	0	0	0	0	1	0	5	2	4		1	1	1	2	0	1
KW_321_033_H	2	0	0	321	KW_321_033	10	1	1	48	1		0	2	33	1	1	1	1	2	2	3	2	0	1	1	1	0	0	1	0	0.966515	4	1	0	0	0	0	1	0	3	1	4		1	2	2	2	0	1
KW_321_034_H	2	0	0	321	KW_321_034	10	0	1	72	1		0	2	44	1	1	1	1	1	1	1	1	1	1	0	1	1	0	1	0	0.984789	4	1	0	0	0	0	1	0	6	2	4		1	1	1	2	0	1
KW_321_035_H	2	0	0	321	KW_321_035	12	1	1	40	1		0	2	40	1	1	1	1	2	2	1	1	0	1	0	1	1	0	1	0	0.984789	4	1	0	0	0	1	0	0	7	3	4		1	1	1	3	1
SI_001_001_H	2	1	0	1	SI_001_001	8	1	1	53	5	stepson	1	2	37	6	3	2	1	2	2	1	1	1	1	0	1	1	1	1	0	1.10005	5	0	0	0	0	0	1	0	3	1	4		1	1	1	3	1
SI_001_004_H	2	1	0	1	SI_001_004	9	1	1	49	1		0	2	32	1	1	1	1	2	2	1	1	1	0	0	0	0	0	0	0	0	5	0	0	0	0	0	1	0	2	1	2		1	1	1	3	1
SI_001_005_H	2	1	1	1	SI_001_005	13	0	1	46	1		0	2	39	1	1	1	1	2	2	1	1	1	1	1	1	1	0	1	0	1.13624	5	0	0	0	0	0	1	0	4	2	4		1	1	1	3	1
SI_001_006_H	2	1	0	1	SI_001_006	11	1	1	48	1		0	2	42	1	1	1	1	2	2	1	1	1	0	1	1	1	1	1	0	0.988494	6	0	0	0	0	0	0	1	4	2	3		0	2	2	3	1
SI_001_007_H	2	1	0	1	SI_001_007	10	1	2	52	1		0	2	52	1	1		3		3	1	1	1	0	0	1	0	0	1	0	0.72704	5	0	0	0	0	0	1	0	2	1	3		0	1	1	3	1
SI_001_008_H	2	1	1	1	SI_001_008	11	1	1	47	1		0	2	43	1	1	1	1	3	3	1	1	1	1	1	1	0	0	0	0	0.573662	5	0	0	0	0	1	1	0	3	1	4		1	1	1	3	1
SI_001_009_H	2	1	1	1	SI_001_009	9	0	1	66	2		1	2	30	1	1	5	3	2	2	1	1	1	1	0	1	1	0	1	0	0.897292	6	0	0	0	0	0	0	1	5	2	4		1	1	1	3	1
SI_001_010_H	2	1	1	1	SI_001_010	12	1	2	42	1		0	2	42	1	1	3	2	2	2	1	1	1	1	0	1	1	0	0	0	0.504439	5	0	0	0	0	0	1	0	4	2	4		1	1	1	3	1
SI_002_015_H	3	1	1	2	SI_002_015	8	0	1	30	1		0	2	27	1	1	1	1	2	2	3	2	1	1	0	1	1	0	1	0	0.897292	5	0	0	0	0	1	0	0	2	1	4		1	2	2	3	1
SI_002_020_H	3	1	1	2	SI_002_020	8	1	1	37	1		0	2	34	1	1	1	1	2	2	1	1	1	0	0	1	0	0	0	0	0.159194	5	0	0	0	0	1	0	0	2	1	4		1	2	2	3	1
SI_002_076_H	3	1	1	2	SI_002_076	14	0	1	46	3		1	2	35	4	3	1	1	2	2	1	1	1	1	0	1	1	0	1	0	0.984789	7	0	0	0	0	1	0	0	6	2	4		1	2	2	3	1
SI_003_001_H	2	1	1	3	SI_003_001	12	0	1	62	1		0	1	62	1	1	1	1	2	2	1	1	0	1	0	0	1	0	1	0	0.825595	5	0	0	0	0	1	1	0	4	2	4		1	1	1	3	1
SI_003_002_H	2	1	0	3	SI_003_002	9	1	2	40	1		0	2	40	1	1		3		3	1	1	1	0	0	1	0	0	0	0	0.159194	5	0	0	0	0	1	0	0	4	2	4		1	1	1	3	1
SI_003_003_H	2	1	0	3	SI_003_003	10	1	1	44	5	stepdaughter	1	2	21	6	3	2	1	3	3	1	1	0	0	1	1	0	0	1	0	0.790998	4	1	0	0	0	1	0	0	3	1	4		1	1	1	3	1
SI_003_005_H	2	1	0	3	SI_003_005	9	1	1	40	1		0	2	31	1	1	1	1	2	2	1	1	1	1	0	1	1	0	1	0	0.984789	5	0	0	0	0	1	0	0	0	1	1		1	1	1	3	1
SI_003_006_H	2	1	0	3	SI_003_006	12	1	1	83	2		1	2	54	2	2	1	1	3	3	1	1	0	1	0	1	0	0	1	0	0.902558	5	0	0	0	0	1	0	0	3	1	4		1	1	1	3	1
SI_003_007_H	2	1	0	3	SI_003_007	8	0	1	32	1		0	2	30	1	1	1	1	2	2	1	1	1	1	0	1	1	0		0		5	0	0	0	0	0	1	0	2	1	2		1	2	2	3	1
SI_003_008_H	2	1	0	3	SI_003_008	12	0	2	56	5	sibling	1	2	27	3	3	2	1	2	2	1	1	1	0	0	1	0	0	0	0	0.159194	5	0	0	0	0	1	0	0	2	1	2		1	2	2	3	1
SI_003_009_H	2	1	0	3	SI_003_009	12	0	1	36	1		0	2	24	1	1	1	1	2	2	1	1	0	1	1	1	0	0	1	0	0.966515	5	0	0	0	0	1	0	0	4	2	1		1	1	1	3	1
SI_003_010_H	2	1	0	3	SI_003_010	12	1	1	44	1		0	2	42	1	1	1	1	2	2	1	1	1	0	0	1	1	0	0	0	0.241425	5	0	0	0	0	1	0	0	5	2	4		1	1	1	3	1
SI_003_011_H	2	1	0	3	SI_003_011	13	1	1	40	1		0	2	36	1	1	1	1	2	2	1	1	0	1	1	0	1	0	1	0	0.889552	5	0	0	0	0	1	0	0	6	2	4		1	1	1	3	1
SI_003_012_H	2	1	0	3	SI_003_012	12	1	2	47	2		1	2	47	2	2	3	2	2	2	1	1	1	1	0	1	0	0	0	0	0.334711	5	0	0	0	0	1	0	0	3	1	2		1	1	1	3	1
SI_003_013_H	2	1	0	3	SI_003_013	12	0	1	37	1		0	2	33	1	1	1	1	2	2	1	1	1	0	0	1	0	0	1	0	0.72704	5	0	0	0	0	1	0	0	5	2	4		1	1	1	3	1
SI_003_014_H	2	1	0	3	SI_003_014	8	0	2	51	2		1	2	51	2	2	3	2	2	2	1	1	0	1	0	1	1	0	1	0	0.984789	5	0	0	0	0	1	0	0	2	1	2		1	2	2	3	1
SI_003_015_H	2	1	0	3	SI_003_015	8	0	2	24	1		0	2	24	1	1	1	1	2	2	1	1	1	1	1	1	0	0	1	0	0.966515	5	0	0	0	0	1	0	0	2	1	2		1	2	2	3	1
SI_003_016_H	2	1	1	3	SI_003_016	10	1	1	36	1		0	2	30	1	1	1	1	2	2	1	1	1	1	0	1	0	0	1	0	0.902558	4	1	0	0	0	1	0	0	3	1	4		1	1	1	3	1
SI_003_017_H	2	1	0	3	SI_003_017	8	0	1	34	1		0	2	30	1	1	1	1	2	2	1	1	1	0	1	1	0	0	1	0	0.790998	5	0	0	0	0	1	0	0	3	1	2		1	1	1	3	1
SI_003_018_H	2	1	0	3	SI_003_018	13	0	2	50	1		0	2	50	1	1	3	2	2	2	1	1	1	1	0	1	0	0	1	0	0.815061	5	0	0	0	0	1	0	0	2	1	4		1	1	1	3	1
SI_003_019_H	2	1	1	3	SI_003_019	13	1	2	46	1		0	2	46	1	1	2	1	2	2	1	1	0	1	0	1	0	0	0	0	0.334711	5	0	0	0	0	0	1	0	3	1	4		1	1	1	3	1
SI_003_020_H	2	1	1	3	SI_003_020	12	1	2	42	3		1	2	42	4	3	1	1	2	2	3	2	0	0	0	1	0	0	0	0	0.159194	4	1	0	0	0	1	1	0	4	2	4		1	2	2	3	1
SI_003_021_H	2	1	1	3	SI_003_021	11	0	1	36	1		0	2	30	1	1	1	1	2	2	1	1	1	1	0	1	1	0	1	0	0.984789	4	1	0	0	0	1	0	0	6	2	4		1	1	1	3	1
SI_003_022_H	2	1	1	3	SI_003_022	13	1	1	60	1		0	2	45	1	1	1	1	2	2	1	1	0	1	1	0	1	0	1	0	0.889552	4	1	0	0	0	1	1	0	3	1	4		1	1	1	3	1
SI_003_023_H	2	1	1	3	SI_003_023	14	1	1	48	1		0	2	35	1	1	1	1	2	2	1	1	1	1	0	1	0	0	1	0	0.815061	5	0	0	0	0	0	1	0	3	1	2		1	1	1	3	1
SI_003_024_H	2	1	1	3	SI_003_024	10	1	1	65	1		0	2	60	1	1	1	1	2	2	1	1	1	1	0	1	1	0	1	0	0.984789	5	0	0	0	0	1	0	0	0	1	1		1	1	1	3	1
SI_005_001_H	2	1	1	5	SI_005_001	10	1	2	56	2		1	2	56	2	2	3	2	2	2	1	1	1	1	0	1	0	0	1	0	0.902558	5	0	0	0	0	1	0	0	5	2	4		1	1	1	3	1
SI_005_002_H	2	1	1	5	SI_005_002	10	1	1	31	1		0	2	26	1	1	1	1	2	2	1	1	1	1	1	1	0	1	1	0	1.08178	5	0	0	0	0	1	0	0	3	1	2		1	1	1	3	1
SI_005_003_H	2	1	1	5	SI_005_003	10	1	1	45	1		0	2	37	1	1	1	1	2	2	1	1	1	1	0	1	0	1	1	0	1.01782	5	0	0	0	0	1	0	0	3	1	4		1	1	1	3	1
SI_005_004_H	2	1	1	5	SI_005_004	10	1	1	40	1		0	2	31	1	1	1	1	2	2	1	1	1	0	0	1	1	0	0	0	0.328921	5	0	0	0	0	0	1	0	3	1	3		0	1	1	3	1
SI_005_005_H	2	1	0	5	SI_005_005	10	1	1	45	1		0	2	32	1	1	1	1	2	2	1	1	1	0	0	1	0	0	1	0	0.72704	5	0	0	0	0	1	0	0	3	1	2		1	1	1	3	1
SI_005_008_H	2	1	0	5	SI_005_008	11	0	1	39	1		0	2	35	1	1	1	1	2	2	1	1	1	1	0	0	1	0	1	0	0.825595	4	1	0	0	0	1	0	0	2	1	4		1	2	2	3	1
SI_005_009_H	2	1	0	5	SI_005_009	8	1	1	62	1		0	2	36	1	1	1	1	2	2	1	1	1	1	0	1	0	0	1	0	0.902558	5	0	0	0	0	1	0	0	2	1	2		1	1	1	3	1
SI_005_010_H	2	1	0	5	SI_005_010	8	1	1	80	1		0	2	47	1	1	2	1	2	2	1	1	1	1	0	1	0	0	0	0	0.422208	5	0	0	0	0	0	1	0	3	1	4		1	1	1	3	1
SI_005_011_H	2	1	0	5	SI_005_011	12	1	2	77	2		1	2	77	2	2	3	2	2	2	1	1	0	0	0	0	0	0	0	0	0	5	0	0	0	0	1	0	0	2	1	4		1	2	2	3	1
SI_005_012_H	2	1	0	5	SI_005_012	9	1	1	32	1		0	2	32	1	1	1	1	2	2	1	1	1	0	0	1	0	0	0	0	0.159194	5	0	0	0	0	1	0	0	2	1	4		1	1	1	3	1
SI_005_013_H	2	1	0	5	SI_005_013	14	1	1	54	1		0	2	45	1	1	1	1	2	2	1	1	1	1	1	1	1	0	1	0	1.13624	5	0	0	0	0	1	0	0	5	2	3		0	2	2	3	1
SI_005_014_H	2	1	0	5	SI_005_014	10	0	1	32	1		0	2	30	1	1	1	1	2	2	1	1	1	1	0	1	0	0	1	0	0.815061	5	0	0	0	0	1	0	0	3	1	4		1	1	1	3	1
SI_005_015_H	2	1	0	5	SI_005_015	9	0	1	78	2		1	2	70	2	2	1	1	2	2	1	1	1	1	1	1	1	1	1	0	1.25151	5	0	0	0	0	0	1	0	3	1	4		1	1	1	3	1
SI_005_016_H	2	1	0	5	SI_005_016	13	0	2	60	2		1	2	33	1	1	3	2	2	2	1	1	1	0	0	1	0	0	0	0	0.159194	4	1	0	0	0	0	1	0	4	2	2		1	1	1	3	1
SI_005_017_H	2	1	0	5	SI_005_017	12	1	1	46	1		0	2	40	1	1	1	1	2	2	1	1	0	1	0	1	0	0	1	0	0.902558	4	1	0	0	0	1	0	0	5	2	4		1	1	1	3	1
SI_005_018_H	2	1	0	5	SI_005_018	10	0	1	55	1		0	2	40	1	1	1	1	2	2	1	1	0	1	0	1	0	0	0	0	0.422208	4	1	0	0	0	1	0	0	3	1	4		1	1	1	3	1
SI_005_019_H	2	1	0	5	SI_005_019	13	0	1	52	1		0	2	35	1	1	2	1	2	2	1	1	0	1	0	1	1	0	0	0	0.504439	3	1	0	0	0	1	0	0	3	1	4		1	1	1	3	1
SI_005_020_H	2	1	0	5	SI_005_020	8	0	1	45	2		1	2	41	2	2	1	1	2	2	1	1	1	0	0	1	0	0	0	0	0.24669	5	0	0	0	0	1	0	0	4	2	4		1	1	1	3	1
SI_005_021_H	2	1	0	5	SI_005_021	13	0	2	79	2		1	2	79	2	2	1	1	2	2	1	1	1	0	1	1	0	0	1	0	0.878494	5	0	0	0	0	1	0	0	4	2	2		1	1	1	3	1
SI_005_022_H	2	1	0	5	SI_005_022	10	0	1	48	1		0	2	30	1	1	1	1	2	2	1	1	1	1	0	1	1	0	1	0	0.984789	5	0	0	0	0	1	0	0	2	1	4		1	2	2	3	1
SI_005_023_H	2	1	0	5	SI_005_023	11	0	2	60	2		1	2	60	2	2	3	2	2	2	1	1	1	1	0	0	0	0	1	0	0.743364	4	1	0	0	0	1	0	0	0	1	1		1	2	2		1
SI_005_024_H	2	1	0	5	SI_005_024	9	0	1	47	1		0	2	33	1	1	1	1	3	3	1	1	0	1	1	1	1	1	1	0	1.25151	5	0	0	0	0	1	0	0	8	3	3		0	1	1	3	1
SI_005_025_H	2	1	0	5	SI_005_025	8	1	1	51	1		0	2	40	1	1	1	1	3	3	1	1	1	1	0	0	0	0	0	0	0.175518	5	0	0	0	0	1	0	0	6	2	4		1	1	1	3	1
SI_005_026_H	2	1	0	5	SI_005_026	8	1	1	60	1		0	2	46	1	1	1	1	2	2	1	1	1	1	1	1	1	0	1	0	1.13624	5	0	0	0	0	1	0	0	2	1	4		1	1	1	3	1
SI_005_027_H	2	1	1	5	SI_005_027	13	0	1	37	1		0	2	36	1	1	2	1	3	3	1	1	1	0	0	1	0	0	0	0	0.159194	5	0	0	0	0	1	0	0	5	2	2		1	1	1	3	1
SI_005_028_H	2	1	0	5	SI_005_028	11	0	1	36	1		0	2	30	1	1	1	1	2	2	1	1	0	1	0	0	0	0	0	0	0.263014	4	1	0	0	0	1	0	0	5	2	4		1	1	1	3	1
SI_005_029_H	2	1	0	5	SI_005_029	12	1	2	46	1		0	2	46	1	1	3	2	2	2	1	1	0	1	0	1	1	0	0	0	0.504439	5	0	0	0	0	1	0	0	3	1	2		1	1	1	3	1
SI_005_030_H	2	1	0	5	SI_005_030	12	0	1	34	1		0	2	30	1	1	1	1	2	2	1	1	0	0	0	1	1	0	1	0	0.721775	5	0	0	0	0	0	1	0	3	1	4		1	1	1	3	1
SI_005_031_H	2	1	1	5	SI_005_031	13	0	2	64	2		1	2	64	2	2	3	2	2	2	1	1	1	1	0	1	1	0	1	0	0.897292	5	0	0	0	0	0	1	0	0	1	1		1	1	1	3	1
SI_007_013_H	1	1	0	7	SI_007_013	9	0	1	42	1		0	2	36	1	1	1	1	2	2	1	1	1	1	1	1	0	0	1	0	0.966515	5	0	0	0	0	0	1	0	1	1	4		1	1	1	3	1
SI_007_022_H	1	1	1	7	SI_007_022	9	1	1	32	1		0	2	28	1	1	1	1	2	2	1	1	1	1	1	1	1	0	1	0	1.13624	4	1	0	0	0	0	1	0	3	1	4		1	2	2	3	1
SI_007_032_H	1	1	0	7	SI_007_032	10	0	2	34	1		0	2	34	1	1	2	1	2	2	1	1	1	0	0	1	0	0	1	0	0.639544	5	0	0	0	0	0	1	0	2	1	4		1	1	1	3	1
SI_007_050_H	1	1	1	7	SI_007_050	11	0	1	56	1		0	2	51	1	1		3		3	1	1	1	0	0	1	1	0	1	0	0.809271	4	1	0	0	0	1	0	0	4	2	4		1	1	1	3	1
SI_007_066_H	1	1	1	7	SI_007_066	10	1	1	48	1		0	2	20	3	3	1	1	3	3	1	1	1	1	0	1	0	0	0	0	0.422208	5	0	0	0	0	1	0	0	6	2	2		1	2	2	3	1
SI_007_071_H	1	1	1	7	SI_007_071	12	1	1	39	1		0	2	34	1	1	1	1	3	3	1	1	1	1	0	1	0	0	1	0	0.902558	4	1	0	0	0	1	0	0	4	2	4		1	1	1	3	1
SI_007_083_H	1	1	1	7	SI_007_083	14	1	1	40	1		0	2	32	1	1	1	1	2	2	1	1	1	1	1	1	0	0	1	0	1.05401	5	0	0	0	0	1	1	0	4	2	4		1	1	1	3	1
SI_007_095_H	1	1	1	7	SI_007_095	10	0	1	82	2		1	2	71	2	2	1	1	3	3	1	1	0	1	0	1	1	0	0	0	0.504439	4	1	0	0	0	1	0	0	2	1	4		1	1	1	3	1
SI_007_098_H	1	1	1	7	SI_007_098	12	0	1	43	1		0	2	27	1	1	1	1	2	2	1	1	1	1	0	1	1	1	1	0	1.10005	4	1	0	0	0	1	0	0	3	1	3		0	1	1	3	1
SI_008_001_H	2	1	0	8	SI_008_001	9	1	1	68	2		1	2	62	2	2	1	1	2	2	1	1	1	1	0	1	1	0	1	0	0.897292	5	0	0	0	0	0	1	0	4	2	3		0	1	1	3	1
SI_008_002_H	2	1	0	8	SI_008_002	8	1	2	60	2		1	2	60	2	2	3	2	2	2	1	1	0	0	1	0	0	0	1	0	0.631804	2	1	0	0	0	0	1	0	1	1	2		1	1	1	3	1
SI_008_004_H	2	1	0	8	SI_008_004	9	1	2	35	1		0	2	35	1	1	3	2	2	2	1	1	1	1	0	0	0	0	0	0	0.175518	2	1	0	0	0	1	0	0	2	1	2		1	1	1	3	1
SI_008_006_H	2	1	0	8	SI_008_006	9	1	1	46	1		0	2	36	1	1	1	1	3	3	1	1	0	1	0	1	0	1	1	0	1.01782	5	0	0	0	0	0	1	0	3	1	4		1	1	1	3	1
SI_008_007_H	2	1	0	8	SI_008_007	14	0	1	35	1		0	2	31	1	1	1	1	2	2	1	1	0	1	1	1	1	1	1	0	1.16401	4	1	0	0	0	1	0	0	4	2	4		1	1	1	3	1
SI_008_008_H	2	1	0	8	SI_008_008	12	1	1	40	1		0	2	32	1	1	2	1	1	1	1	1	1	1	1	1	1	0	1	0	1.13624	4	1	0	0	0	1	0	0	3	1	4		1	2	2	3	1
SI_008_009_H	2	1	0	8	SI_008_009	13	1	1	36	1		0	2	29	1	1	1	1	2	2	1	1	0	1	1	1	0	1	1	0	1.16928	5	0	0	0	0	0	1	0	3	1	3		0	1	1	3	1
SI_008_010_H	2	1	0	8	SI_008_010	11	0	1	41	1		0	2	37	1	1	1	1	2	2	1	1	0	1	0	1	1	1	1	0	1.10005	4	1	0	0	0	0	1	0	4	2	4		1	1	1	3	1
SI_008_011_H	2	1	0	8	SI_008_011	10	0	2	58	2		1	2	28	1	1	4	3	2	2	1	1	1	0	0	1	1	0	1	0	0.809271	4	1	0	0	0	1	0	0	3	1	4		1	1	1	3	1
SI_008_012_H	2	1	0	8	SI_008_012	8	0	2	50	2		1	2	30	1	1	5	3	2	2	1	1	1	1	1	1	0	0	1	0	1.05401	5	0	0	0	0	1	0	0	3	1	3		0	1	1	3	1
SI_008_013_H	2	1	1	8	SI_008_013	8	0	2	63	2		1	2	26	1	1	3	2	2	2	1	1	1	1	0	1	1	0	1	0	0.984789	5	0	0	0	0	0	1	0	4	2	4		1	1	1	3	1
SI_008_014_H	2	1	0	8	SI_008_014	11	0	1	73	2		1	1	73	2	2	2	1	2	2	1	1	1	1	0	1	1	0	0	0	0.416942	5	0	0	0	0	1	0	0	3	1	4		1	1	1	3	1
SI_008_015_H	2	1	0	8	SI_008_015	11	1	2	69	2		1	2	69	2	2	3	2	2	2	1	1	1	1	0	1	0	0	1	0	0.815061	5	0	0	0	0	1	0	0	5	2	2		1	2	2	3	1
SI_008_016_H	2	1	0	8	SI_008_016	8	0	2	35	1		0	2	35	1	1	3	2	3	3	1	1	1	1	0	1	0	0	1	0	0.815061	5	0	0	0	0	1	0	0	1	1	2		1	2	2	3	1
SI_008_017_H	2	1	0	8	SI_008_017	8	1	2	58	2		1	2	58	2	2	1	1	2	2	1	1	1	1	0	1	0	0	1	0	0.902558	5	0	0	0	0	1	0	0	5	2	4		1	1	1	3	1
SI_008_018_H	2	1	0	8	SI_008_018	10	0	1	43	1		0	2	33	1	1	1	1	2	2	1	1	1	1	0	1	1	0	1	0	0.984789	5	0	0	0	0	1	1	0	5	2	2		1	1	1	3	1
SI_008_019_H	2	1	0	8	SI_008_019	8	0	2	46	2		1	2	46	2	2	3	2	2	2	1	1	0	0	0	0	0	0	0	0	0	5	0	0	0	0	1	0	0	1	1	2		1	2	2	3	1
SI_008_020_H	2	1	1	8	SI_008_020	14	1	1	34	1		0	2	31	1	1	1	1	2	2	1	1	1	1	0	1	0	0	0	0	0.334711	5	0	0	0	0	1	0	0	2	1	4		1	1	1	3	1
SI_008_021_H	2	1	0	8	SI_008_021	14	0	1	49	1		0	2	39	1	1	1	1	3	3	1	1	1	0	0	0	0	0	0	0	0	5	0	0	0	0	0	1	0	3	1	4		1	2	2	3	1
SI_011_007_H	3	1	0	11	SI_011_007	8	0	2	42	1		0	2	42	1	1	3	2	2	2	1	1	1	1	0	1	0	0	0	0	0.422208	4	1	1	0	0	1	0	0	2	1	4		1	2	2	3	1
SI_011_011_H	3	1	0	11	SI_011_011	8	0	2	44	1		0	2	44	1	1	1	1	2	2	1	1	1	1	0	1	0	0	1	0	0.902558	4	1	1	0	0	1	0	0	3	1	4		1	1	1	3	1
SI_011_015_H	3	1	1	11	SI_011_015	8	0	1	32	1		0	2	31	1	1	1	1	2	2	3	2	0	1	1	1	1	1	1	0	1.16401	4	1	1	0	0	1	0	0	4	2	3		0	1	1	3	1
SI_011_018_H	3	1	1	11	SI_011_018	9	1	1	47	1		0	2	42	1	1	1	1	2	2	1	1	0	1	0	1	0	0	1	0	0.815061	4	1	1	0	0	0	0	0	1	1	4		1	2	2	3	1
SI_011_025_H	3	1	0	11	SI_011_025	9	1	1	50	1		0	2	35	1	1	1	1	2	2	1	1	0	1	0	0	0	0	0	0	0.263014	4	1	1	0	0	1	0	0	3	1	4		1	1	1	3	1
SI_011_037_H	3	1	1	11	SI_011_037	10	1	1	60	1		0	2	53	1	1	2	1	3	3	1	1	1	1	0	1	1	0	0	0	0.504439	4	1	1	0	0	1	0	0	3	1	4		1	2	2	3	1
SI_011_041_H	3	1	0	11	SI_011_041	11	1	1	47	1		0	2	32	1	1	2	1	2	2	1	1	1	1	1	1	1	0	1	0	1.13624	4	1	0	0	0	1	0	0	3	1	4		1	1	1	3	1
SI_011_050_H	3	1	1	11	SI_011_050	11	0	1	46	1		0	2	36	1	1	1	1	3	3	1	1	1	0	0	1	1	0	0	0	0.241425	4	1	0	0	0	1	0	0	5	2	4		1	1	1	3	1
SI_011_065_H	3	1	1	11	SI_011_065	10	1	1	60	1		0	2	43	1	1	1	1	2	2	1	1	1	1	0	1	1	0	0	0	0.504439	4	1	0	0	0	1	0	0	4	2	4		1	1	1	3	1
SI_011_066_H	3	1	0	11	SI_011_066	10	1	2	77	2		1	2	77	2	2	2	1	2	2	1	1	1	1	0	1	0	0	0	0	0.334711	1	1	0	0	0	1	0	0	2	1	4		1	1	1	3	1
SI_011_067_H	3	1	1	11	SI_011_067	11	1	2	39	1		0	2	39	1	1	3	2	3	3	1	1	1	1	0	1	0	0	1	0	0.902558	4	1	0	0	0	1	0	0	4	2	4		1	1	1	3	1
SI_011_070_H	3	1	1	11	SI_011_070	13	0	2	53	2		1	2	53	2	2	1	1	3	3	1	1	1	1	0	1	0	0	1	0	0.902558	4	1	1	0	0	0	1	0	4	2	4		1	2	2	3	1
SI_011_078_H	3	1	0	11	SI_011_078	14	1	1	65	2		1	2	45	2	2	1	1	3	3	1	1	0	0	0	0	0	0	1	0	0.48035	2	1	1	0	0	1	0	0	3	1	4		1	2	2	3	1
SI_011_079_H	3	1	0	11	SI_011_079	14	1	2	40	1		0	2	40	1	1	1	1	2	2	1	1	0	1	0	1	0	0	1	0	0.815061	4	1	1	0	0	1	0	0	3	1	4		1	1	1	3	1
SI_011_082_H	3	1	0	11	SI_011_082	14	1	1	42	1		0	2	32	1	1	1	1	2	2	1	1	1	1	0	1	1	0	1	0	0.984789	4	1	1	0	0	1	0	0	4	2	4		1	1	1	3	1
SI_011_083_H	3	1	1	11	SI_011_083	14	1	1	42	1		0	2	40	1	1	1	1	2	2	1	1	0	1	0	1	1	0	1	0	0.984789	4	1	1	0	0	0	0	0	4	2	4		1	1	1	3	1
SI_011_089_H	3	1	0	11	SI_011_089			2	30	1		0	2	30	1	1	3	2	2	2	1	1	1	1	1	1	1	0	1	0	1.13624	4	1	1	0	0	1	0	0	3	1	3		0	1	1	3	1
SI_011_093_H	3	1	0	11	SI_011_093	14	0	2	72	2		1	2	72	2	2	3	2	2	2	1	1	1	1	0	0	0	0	1	0	0.655868	4	1	1	0	0	1	0	0	2	1	4		1	1	1	3	1
SI_011_098_H	3	1	1	11	SI_011_098	13	0	2	35	1		0	2	35	1	1	1	1	3	3	1	1	1	1	1	1	1	0	1	0	1.13624	4	1	0	0	0	0	1	0	4	2	4		1	1	1	3	1
SI_011_101_H	3	1	0	11	SI_011_101	14	0	1	28	5	sibling	1	2	23	3	3	1	1	2	2	1	1	0	1	1	1	1	1	1	0	1.25151	4	1	1	0	0	1	0	0	5	2	4		1	2	2	3	1
SI_011_102_H	3	1	0	11	SI_011_102	14	1	1	70	1		0	2	45	1	1	1	1	2	2	1	1	1	0	0	1	1	0	0	0	0.328921	4	1	1	0	0	1	0	0	5	2	4		1	1	1	3	1
SI_013_009_H	3	1	1	13	SI_013_009	9	1	2	49	1		0	2	49	1	1	3	2	2	2	1	1	1	0	0	1	0	0	1	0	0.639544	4	1	1	0	0	0	1	0	3	1	4		1	2	2	3	1
SI_013_019_H	3	1	0	13	SI_013_019	9	0	1	38	1		0	2	29	1	1	1	1	2	2	1	1	1	0	0	1	0	0	0	0	0.24669	2	1	1	0	0	0	1	0	5	2	4		1	2	2	3	1
SI_013_022_H	3	1	0	13	SI_013_022	8	0	2	61	2		1	2	61	2	2	1	1	2	2	1	1	0	1	0	0	0	0	1	0	0.743364	4	1	1	0	0	0	1	0	5	2	3		0	2	2	3	1
SI_013_025_H	3	1	0	13	SI_013_025	9	0	2	60	1		0	2	35	1	1	1	1	2	2	4	2	0	1	0	0	0	0	0	0	0.263014	4	1	1	0	0	1	0	0	6	2	4		1	1	1	3	1
SI_013_026_H	3	1	0	13	SI_013_026	8	0	1	50	1		0	2	40	1	1	1	1	2	2	1	1	1	1	0	1	0	0	0	0	0.334711	4	1	1	0	0	0	1	0	6	2	4		1	1	1	3	1
SI_013_042_H	3	1	0	13	SI_013_042	11	0	1	35	1		0	2	32	1	1	1	1	2	2	1	1	1	1	0	1	0	0	1	0	0.815061	5	0	0	0	0	0	1	0	5	2	4		1	1	1	3	1
SI_013_043_H	3	1	1	13	SI_013_043	11	0	1	42	1		0	2	39	1	1	1	1	2	2	1	1	1	1	0	1	0	0	0	0	0.422208	2	1	1	0	0	1	0	0	3	1	4		1	2	2	3	1
SI_013_045_H	3	1	1	13	SI_013_045	11	0	1	44	1		0	2	40	1	1	1	1	2	2	1	1	1	1	0	1	0	0	1	0	0.902558	5	0	0	0	0	1	0	0	3	1	4		1	1	1	3	1
SI_013_047_H	3	1	1	13	SI_013_047	9	1	1	58	5	stepson	1	2	33	6	3	1	1	2	2	1	1	1	1	0	1	1	0	1	0	0.897292	4	1	1	0	0	0	1	0	2	1	4		1	2	2	3	1
SI_013_050_H	3	1	0	13	SI_013_050	11	0	1	59	1		0	2	40	1	1	1	1	2	2	1	1	1	1	0	1	0	0	0	0	0.334711	4	1	1	0	0	0	1	0	5	2	4		1	2	2	3	1
SI_013_052_H	3	1	1	13	SI_013_052	11	1	2	18	5	sibling	1	2	18	3	3	4	3	2	2	3	2	0	1	1	0	0	0	1	0	0.807321	4	1	1	0	0	0	1	0	1	1	4		1	1	1	3	1
SI_013_053_H	3	1	1	13	SI_013_053	11	1	1	52	1		0	1	52	1	1	3	2	2	2	1	1	0	0	0	0	0	0	0	0	0	5	0	0	0	0	1	0	0	2	1	4		1	2	2	3	1
SI_013_061_H	3	1	1	13	SI_013_061	11	1	1	30	1		0	2	29	1	1	1	1	2	2	1	1	0	1	0	1	0	0	1	0	0.815061	4	1	1	0	0	1	0	0	6	2	4		1	1	1	3	1
SI_013_069_H	3	1	0	13	SI_013_069	12	0	1	39	1		0	2	36	1	1	1	1	2	2	1	1	1	1	0	1	0	0	1	0	0.902558	4	1	1	0	0	1	0	0	5	2	4		1	2	2	3	1
SI_013_086_H	3	1	1	13	SI_013_086	13	0	1	42	1		0	1	42	1	1	5	3	2	2	1	1	1	1	0	1	0	0	0	0	0.422208	5	0	0	0	0	0	1	0	2	1	4		1	2	2	3	1
SI_013_094_H	3	1	0	13	SI_013_094	13	1	1	74	2		1	2	69	2	2	1	1	2	2	1	1	0	1	0	1	0	0	0	0	0.422208	5	0	0	0	0	0	1	0	5	2	4		1	2	2	3	1
SI_013_096_H	3	1	0	13	SI_013_096	14	1	2	72	2		1	2	72	2	2	3	2	2	2	1	1	1	1	0	1	0	0	0	0	0.422208	4	1	0	0	0	1	0	0	5	2	4		1	2	2	3	1
SI_013_097_H	3	1	1	13	SI_013_097	13	1	1	51	1		0	2	45	1	1	1	1	2	2	1	1	1	0	0	1	0	0	0	0	0.159194	5	0	0	0	0	1	0	0	4	2	4		1	1	1	3	1
SI_013_100_H	3	1	0	13	SI_013_100	12	1	2	31	1		0	2	31	1	1	3	2	2	2	3	2	0	1	0	1	0	0	1	0	0.815061	4	1	0	0	0	0	1	0	2	1	3		0	2	2	3	1
SI_014_060_H	3	1	1	14	SI_014_060	10	1	1	51	1		0	2	42	1	1	1	1	2	2	1	1	1	1	1	1	0	0	1	0	0.966515	5	0	0	0	0	1	0	0	1	1	3		0	1	1	3	1
SI_014_061_H	3	1	1	14	SI_014_061	9	1	1	60	2		1	2	49	2	2	1	1	2	2	1	1	1	1	0	1	1	0	0	0	0.416942	5	0	0	0	0	0	1	0	2	1	4		1	2	2	3	1
SI_014_068_H	3	1	1	14	SI_014_068	11	1	1	60	1		0	2	37	1	1	2	1	2	2	1	1	1	1	1	1	0	0	1	0	0.966515	5	0	0	0	0	0	1	0	3	1	3		0	2	2	3	1
SI_014_071_H	3	1	1	14	SI_014_071	9	1	2	58	2		1	2	58	2	2	3	2	2	2	1	1	1	1	0	0	0	0	0	0	0.175518	5	0	0	0	0	0	1	0	4	2	4		1	2	2	3	1
SI_014_083_H	3	1	1	14	SI_014_083	9	1	1	36	1		0	2	23	1	1	1	1	3	3	1	1	1	0	0	0	0	0	0	0	0	5	0	0	0	0	0	1	0	2	1	4		1	1	1	3	1
SI_014_096_H	3	1	1	14	SI_014_096	10	0	2	75	2		1	2	75	2	2	2	1	2	2	1	1	0	0	0	1	0	0	0	0	0.159194	4	1	1	0	0	0	1	0	1	1	4		1	1	1	3	1
SI_015_001_H	2	1	1	15	SI_015_001	14	1	1	58	2		1	2	55	1	1	1	1	2	2	1	1	0	1	0	0	0	0	1	0	0.743364	5	0	0	0	0	1	0	0	4	2	4		1	1	1	3	1
SI_015_002_H	2	1	1	15	SI_015_002	12	1	1	56	2		1	2	45	2	2	1	1	2	2	1	1	1	1	1	1	1	0	1	0	1.13624	4	1	0	0	0	1	0	0	4	2	4		1	1	1	3	1
SI_015_003_H	2	1	1	15	SI_015_003	8	1	1	42	1		0	2	32	1	1	1	1	2	2	1	1	1	0	0	1	0	0	0	0	0.159194	5	0	0	0	0	1	0	0	1	1	1		1	1	1	3	1
SI_015_004_H	2	1	1	15	SI_015_004	10	1	1	70	2		1	2	60	2	2	1	1	2	2	1	1	1	1	0	1	0	0	0	0	0.334711	4	1	0	0	0	1	0	0	3	1	4		1	1	1	3	1
SI_015_005_H	2	1	0	15	SI_015_005	8	1	2	68	2		1	2	68	2	2	3	2	3	3	1	1	1	1	0	1	0	0	0	0	0.422208	5	0	0	0	0	1	0	0	2	1	4		1	1	1	3	1
SI_015_006_H	2	1	0	15	SI_015_006	8	1	2	45	2		1	2	45	2	2	3	2	2	2	1	1	0	0	0	1	0	0	1	0	0.639544	4	1	0	0	0	1	0	0	2	1	4		1	1	1	3	1
SI_015_007_H	2	1	0	15	SI_015_007	8	0	1	38	1		0	2	29	1	1	1	1	4	3	1	1	1	1	1	1	0	0	0	0	0.573662	5	0	0	0	0	1	0	0	3	1	4		1	1	1	3	1
SI_015_008_H	2	1	0	15	SI_015_008	10	1	1	30	1		0	2	28	1	1	1	1	3	3	1	1	0	1	0	0	1	0	1	0	0.738099	5	0	0	0	0	1	0	0	3	1	2		1	1	1	3	1
SI_015_009_H	2	1	0	15	SI_015_009	10	0	1	38	1		0	2	26	1	1	1	1	2	2	1	1	0	1	1	0	1	1	1	0	1.09231	5	0	0	0	0	1	0	0	3	1	4		1	1	1	3	1
SI_015_010_H	2	1	0	15	SI_015_010	12	1	1	35	1		0	2	30	1	1	1	1	2	2	1	1	1	0	0	1	0	0	0	0	0.24669	5	0	0	0	0	1	0	0	2	1	4		1	1	1	3	1
SI_015_011_H	2	1	0	15	SI_015_011	10	1	2	56	2		1	2	56	2	2	3	2	2	2	1	1	0	0	1	1	0	0	1	0	0.878494	5	0	0	0	0	1	0	0	7	3	4		1	1	1	3	1
SI_015_012_H	2	1	0	15	SI_015_012	14	1	1	40	1		0	2	35	1	1	1	1	2	2	1	1	1	1	1	1	0	0	1	0	1.05401	5	0	0	0	0	1	0	0	6	2	4		1	1	1	3	1
SI_015_013_H	2	1	0	15	SI_015_013	10	1	2	58	1		0	2	58	1	1	3	2	2	2	1	1	0	1	0	1	0	0	0	0	0.422208	5	0	0	0	0	1	0	0	1	1	3		0	1	1	3	1
SI_015_014_H	2	1	0	15	SI_015_014	13	0	2	85	2		1	2	85	2	2	3	2	2	2	1	1	0	0	0	0	0	0	0	0	0.0874963	5	0	0	0	0	1	0	0	2	1	4		1	1	1	3	1
SI_015_015_H	2	1	0	15	SI_015_015	12	0	1	52	1		0	2	48	1	1	1	1	2	2	1	1	1	1	0	1	1	0	1	0	0.984789	5	0	0	0	0	0	1	0	5	2	4		1	1	1	3	1
SI_015_016_H	2	1	0	15	SI_015_016	10	1	2	41	2		1	2	41	2	2	3	2	2	2	1	1	1	1	1	1	0	0	1	0	0.966515	5	0	0	0	0	0	1	0	3	1	3		0	1	1	3	1
SI_015_017_H	2	1	0	15	SI_015_017	10	0	1	48	1		0	2	42	1	1	1	1	2	2	1	1	1	1	1	1	1	0	1	0	1.13624	4	1	0	0	0	1	0	0	5	2	4		1	1	1	3	1
SI_015_018_H	2	1	0	15	SI_015_018	10	1	2	46	1		0	2	46	1	1	3	2	2	2	1	1	1	1	0	1	1		1	0		4	1	0	0	0	1	0	0	4	2	4		1	1	1	3	1
SI_015_019_H	2	1	0	15	SI_015_019	12	0	1	39	1		0	2	21	1	1	1	1	2	2	1	1	0	0	0	1	0	0	0	0	0.159194	4	1	0	0	0	1	0	0	3	1	4		1	1	1	3	1
SI_015_020_H	2	1	0	15	SI_015_020	12	1	2	48	1		0	2	48	1	1	3	2	2	2	1	1	1	1	0	1	0	0	1	0	0.815061	5	0	0	0	0	1	0	0	4	2	4		1	1	1	3	1
SI_015_021_H	2	1	0	15	SI_015_021	8	1	1	36	1		0	1	36	1	1	1	1	2	2	1	1	1	1	0	1	0	0	1	0	0.815061	5	0	0	0	0	0	1	0	3	1	4		1	1	1	3	1
SI_015_022_H	2	1	0	15	SI_015_022	9	0	1	49	1		0	2	39	1	1	1	1	2	2	1	1	1	1	0	1	0	0	1	0	0.902558	5	0	0	0	0	0	1	0	4	2	2		1	1	1	3	1
SI_015_023_H	2	1	0	15	SI_015_023	9	0	2	81	2		1	2	81	2	2	3	2	2	2	1	1	0	0	0	0	0	0	0	0	0	4	1	0	0	0	0	1	0	1	1	4		1	1	1	3	1
SI_015_024_H	2	1	0	15	SI_015_024	8	1	1	66	2		1	2	56	2	2	1	1	2	2	1	1	1	1	0	1	1	0	1	0	0.984789	5	0	0	0	0	1	0	0	2	1	4		1	1	1	3	1
SI_015_025_H	2	1	1	15	SI_015_025	13	0	2	47	1		0	2	47	1	1	1	1	2	2	1	1	1	0	0	1	0	0	1	0	0.639544	3	1	0	0	0	1	0	0	3	1	3		0	2	2	3	1
SI_015_026_H	2	1	0	15	SI_015_026	8	1	1	25	5	sibling	1	2	20	3	3	1	1	2	2	1	1	0	1	0	1	0	0	1	0	0.815061	5	0	0	0	0	1	0	0	2	1	4		1	1	1	3	1
SI_015_027_H	2	1	0	15	SI_015_027	9	0	1	40	1		0	2	41	1	1	1	1	2	2	1	1	0	1	1	1	1	0	1	0	1.04875	4	1	0	0	0	1	0	0	3	1	4		1	2	2	3	1
SI_015_028_H	2	1	0	15	SI_015_028	13	1	1	45	1		0	2	41	1	1	1	1	2	2	1	1	1	1	0	1	0	0	1	0	0.815061	5	0	0	0	0	1	0	0	4	2	4		1	1	1	3	1
SI_015_029_H	2	1	0	15	SI_015_029	13	0	1	43	1		0	2	37	1	1	1	1	2	2	1	1	1	1	0	1	0	0	1	0	0.815061	5	0	0	0	0	1	0	0	4	2	3		0	2	2	3	1
SI_015_030_H	2	1	0	15	SI_015_030	14	1	1	43	1		0	2	38	1	1	1	1	2	2	1	1	1	1	1	1	1	0	1	0	1.13624	5	0	0	0	0	0	1	0	4	2	3		0	1	1	3	1
SI_018_001_H	2	1	0	18	SI_018_001	13	1	1	49	1		0	2	43	1	1	1	1	2	2	1	1	1	1	0	1	1	0	1	0	0.984789	5	0	0	0	0	1	0	0	6	2	4		1	1	1	3	1
SI_018_002_H	2	1	0	18	SI_018_002	13	0	1	40	1		0	2	33	1	1	1	1	3	3	1	1		0	1	1	1	0	1	0	0.873228	5	0	0	0	0	1	0	0	2	1	2		1	1	1	3	1
SI_018_003_H	2	1	0	18	SI_018_003	12	1	1	70	1		0	1	70	1	1	3	2	2	2	1	1	1	1	0	1	1	0	1	0	0.897292	5	0	0	0	0	1	1	0	2	1	1		1	1	1	3	1
SI_022_011_H	1	1	1	22	SI_022_011	9	0	1	48	1		0	2	32	1	1	1	1	2	2	1	1	1	1	0	1	1	0	1	0	0.984789	4	1	0	0	0	1	0	0	2	1	4		1	2	2	3	1
SI_022_014_H	1	1	1	22	SI_022_014	8	0	1	40	2		1	2	33	1	1	1	1	2	2	1	1	1	1	1	1	1	0	1	0	1.13624	4	1	0	0	0	1	0	0	4	2	4		1	1	1	3	1
SI_022_021_H	1	1	0	22	SI_022_021	8	1	2	57	2		1	2	57	2	2	3	2	2	2	1	1	1	0	0	1	1	0	1	0	0.809271	5	0	0	0	0	1	0	0	4	2	4		1	2	2	3	1
SI_022_038_H	1	1	0	22	SI_022_038	10	0	1	35	1		0	2	35	1	1	1	1	2	2	1	1	1	1	0	1	1	0	0	0	0.504439	3	1	0	0	0	1	0	0	3	1	2		1	1	1	3	1
SI_022_041_H	1	1	0	22	SI_022_041	10	0	1	47	1		0	1	47	1	1	2	1	2	2	1	1	1	1	0	1	1	1	0	0	0.619704	3	1	0	0	0	1	0	0	2	1	3		0	1	1	3	1
SI_022_042_H	1	1	1	22	SI_022_042	11	0	1	45	1		0	1	45	1	1	2	1	2	2	1	1	1	1	1	1	0	0	1	0	1.05401	5	0	0	0	0	1	0	0	3	1	1		1	1	1	3	1
SI_022_044_H	1	1	0	22	SI_022_044	10	0	2	44	2		1	2	44	2	2	3	2	2	2	1	1	1	0	0	1	1	0	0	0	0.241425	5	0	0	0	0	1	0	0	0	1	1		1	2	2	3	1
SI_022_047_H	1	1	1	22	SI_022_047	11	0	1	80	2		1	2	75	2	2	2	1	2	2	1	1	1	1	0	1	0	0	1	0	0.902558	5	0	0	0	0	1	0	0	3	1	4		1	1	1	3	1
SI_022_049_H	1	1	1	22	SI_022_049	11	0	1	64	2		1	2	57	2	2		3		3	1	1	1	1	1	1	1	0	1	0	1.13624	3	1	0	0	0	0	0	0	3	1	3		0	2	2	3	1
SI_022_050_H	1	1	1	22	SI_022_050	10	0	1	38	1		0	2	31	1	1	1	1	2	2	1	1	1	0	0	0	0	0	0	0	0.0874963	5	0	0	0	0	1	1	0	2	1	1		1	1	1	3	1
SI_022_052_H	1	1	0	22	SI_022_052	11	1	1	42	1		0	2	27	1	1	1	1	2	2	1	1	0	1	0	1	1	0	1	0	0.984789	5	0	0	0	0	1	1	0	2	1	4		1	1	1	3	1
SI_022_053_H	1	1	0	22	SI_022_053	12	1	1	34	1		0	2	26	1	1	1	1	2	2	1	1	1	1	0	1	0	1	1	0	0.930327	2	1	0	0	0	1	0	0	0	1	1		1	2	2	3	1
SI_022_058_H	1	1	1	22	SI_022_058	10	1	1	60	1		0	2	44	1	1	1	1	2	2	1	1	1	0	0	1	1	0	1	0	0.809271	5	0	0	0	0	0	1	0	2	1	4		1	2	2	3	1
SI_022_059_H	1	1	0	22	SI_022_059	11	1	1	55	1		0	2	48	1	1	1	1	2	2	1	1	1	1	0	0	1	0	1	0	0.825595	2	1	0	0	0	1	0	0	0	1	1		1	1	1	3	1
SI_022_061_H	1	1	0	22	SI_022_061	10	1	2	39	1		0	2	39	1	1	3	2	2	2	1	1	0	1	0	1	0	0	1	0	0.902558	2	1	0	0	0	1	0	0	3	1	4		1	1	1	3	1
SI_022_066_H	1	1	0	22	SI_022_066	10	1	1	61	1		0	1	61	1	1	1	1	2	2	1	1	1	1	1	1	1	0	1	0	1.13624	5	0	0	0	0	1	0	0	3	1	4		1	2	2	3	1
SI_022_068_H	1	1	1	22	SI_022_068	10	1	1	40	5	stepson	1	2	31	6	3		3		3	1	1	0	1	0	1	0	0	1	0	0.815061	4	1	0	0	0	1	0	0	3	1	4		1	1	1	3	1
SI_022_077_H	1	1	1	22	SI_022_077	14	0	1	40	1		0	2	34	1	1	1	1	2	2	1	1	1	0	0	0	0	0	1	0	0.567846	4	1	0	0	0	1	0	0	3	1	4		1	1	1	3	1
SI_022_088_H	1	1	0	22	SI_022_088	13	1	1	29	3		1	2	27	4	3	1	1	1	1	1	1	0	0	0	1	0	0	0	0	0.24669	5	0	0	0	0	1	0	0	0	1	1		1	2	2	3	1
SI_022_091_H	1	1	0	22	SI_022_091	12	1	1	56	1		0	2	42	1	1	1	1	1	1	1	1	1	1	1	1	1	0	1	0	1.13624	3	1	0	0	0	1	0	0	7	3	4		1	1	1	3	1
SI_022_093_H	1	1	0	22	SI_022_093	12	1	1	58	1		0	2	44	1	1	1	1	2	2	1	1	1	1	0	1	0		1	0		3	1	0	0	0	0	0	1	5	2	2		1	2	2	3	1
SI_022_094_H	1	1	1	22	SI_022_094	13	1	1	57	1		0	2	52	1	1	1	1	2	2	1	1	0	1	0	1	0	0	0	0	0.334711	5	0	0	0	0	0	1	0	5	2	4		1	2	2	3	1
SI_026_007_H	3	1	1	26	SI_026_007	9	0	2	36	1		0	2	36	1	1	3	2	2	2	1	1	1	1	0	1	1	0	1	0	0.984789	4	1	1	0	0	0	1	0	6	2	4		1	1	1	3	1
SI_026_037_H	3	1	0	26	SI_026_037	10	1	1	34	1		0	2	26	1	1	1	1	2	2	1	1	1	1	0	1	1	0	1	0	0.897292	5	0	0	0	0	0	1	0	2	1	4		1	1	1	3	1
SI_026_050_H	3	1	0	26	SI_026_050	11	1	2	58	2		1	2	58	2	2	3	2	2	2	1	1	1	0	0	1	0	0	0	0	0.159194	5	0	0	0	0	1	0	0	3	1	4		1	2	2	3	1
SI_026_054_H	3	1	1	26	SI_026_054	11	0	2	65	2		1	2	65	2	2	3	2	2	2	1	1	1	1	0	1	0	0	0	0	0.334711	4	1	0	0	0	1	0	0	5	2	3		0	2	2	3	1
SI_026_069_H	3	1	1	26	SI_026_069	12	0	1	43	1		0	2	33	1	1	1	1	2	2	1	1	1	1	0	1	0	0	1	0	0.815061	5	0	0	0	0	0	1	0	2	1	4		1	1	1	3	1
SI_026_078_H	3	1	1	26	SI_026_078	12	0	1	39	1		0	2	35	1	1	1	1	3	3	1	1	1	1	1	1	0	0	1	0	1.05401	2	1	1	0	0	0	1	0	4	2	4		1	2	2	3	1
SI_027_005_H	1	1	0	27	SI_027_005	9	0	1	54	1		0	2	45	1	1	1	1	2	2	1	1	1	1	1	1	1	1	1	0	1.25151	5	0	0	0	0	0	1	0	4	2	2		1	1	1	3	1
SI_027_012_H	1	1	0	27	SI_027_012	9	0	1	35	1		0	2	27	1	1	1	1	2	2	1	1	1	1	1	1	0	1	1	0	1.16928	4	1	0	0	0	1	0	0	3	1	3		0	1	1	3	1
SI_027_014_H	1	1	0	27	SI_027_014	8	0	1	30	1		0	2	25	1	1	1	1	2	2	1	1	1	0	0	1	0	0	0	0	0.159194	5	0	0	0	0	0	1	0	3	1	4		1	2	2	3	1
SI_027_029_H	1	1	0	27	SI_027_029	9	1	1	34	1		0	2	28	1	1	1	1	2	2	1	1	1	1	1	1	0	1	1	0	1.08178	5	0	0	0	0	0	1	0	4	2	1		1	1	1	3	1
SI_027_031_H	1	1	0	27	SI_027_031	11	1	1	33	1		0	2	30	1	1	2	1	2	2	4	2	0	0	0	1	0	0	0	0	0.159194	5	0	0	0	0	1	0	0	2	1	4		1	2	2	3	1
SI_027_034_H	1	1	0	27	SI_027_034	9	1	2	50	2		1	2	50	2	2	3	2	2	2	1	1	0	0	0	1	0	0	1	0	0.72704	4	1	0	0	0	1	0	0	3	1	4		1	1	1	3	1
SI_027_039_H	1	1	0	27	SI_027_039	11	1	1	45	1		0	1	45	1	1	1	1	2	2	1	1	0	1	1	1	1	0	1	0	1.13624	5	0	0	0	0	1	0	0	3	1	4		1	1	1	3	1
SI_027_051_H	1	1	0	27	SI_027_051	11	1	1	52	1		0	2	38	1	1	1	1	2	2	1	1	0	1	0	1	1	0	1	0	0.897292	4	1	0	0	0	1	0	0	3	1	3		0	2	2	3	1
SI_027_060_H	1	1	0	27	SI_027_060	11	0	1	47	1		0	2	37	1	1	1	1	2	2	1	1	0	1	1	1	1	0	1	0	1.13624	7	0	0	0	0	1	0	0	5	2	4		1	1	1	3	1
SI_027_063_H	1	1	0	27	SI_027_063	10	0	1	54	1		0	2	37	1	1	1	1	2	2	1	1	0	0	0	1	0	0	1	0	0.639544	4	1	0	0	0	0	1	0	5	2	4		1	1	1	3	1
SI_027_066_H	1	1	0	27	SI_027_066	11	0	1	30	1		0	2	25	1	1	1	1	2	2	1	1	1	1	1	1	0	0	1	0	1.05401	5	0	0	0	0	0	1	0	1	1	2		1	1	1	3	1
SI_027_067_H	1	1	0	27	SI_027_067	11	0	2	60	2		1	2	65	2	2	4	3	2	2	1	1	0	1	1	0	0	0	1	0	0.807321	5	0	0	0	0	1	0	0	3	1	4		1	2	2	3	1
SI_027_079_H	1	1	1	27	SI_027_079	12	0	1	40	1		0	2	38	1	1	1	1	2	2	1	1	0	1	0	1	0	0	0	0	0.422208	7	0	0	0	0	1	0	0	10	3	4		1	1	1	3	1
SI_027_081_H	1	1	1	27	SI_027_081	12	0	1	30	1		0	2	26	1	1	1	1	2	2	1	1	1	1	1	1	1	1	1	0	1.16401	5	0	0	0	0	1	0	0	3	1	4		1	1	1	3	1
SI_027_088_H	1	1	1	27	SI_027_088	14	1	1	36	5	brother in law	1	2	30	3	3	1	1	2	2	1	1	0	1	1	1	0	0	1	0	1.05401	4	1	0	0	0	1	0	0	2	1	4		1	1	1	3	1
SI_027_091_H	1	1	1	27	SI_027_091	12	1	1	56	1		0	1	56	1	1	1	1	2	2	1	1	1	0	0	1	1	0	1	0	0.809271	7	0	0	0	0	1	0	0	8	3	4		1	1	1	3	1
SI_027_094_H	1	1	0	27	SI_027_094	13	1	2	45	1		0	2	45	1	1	3	2	2	2	1	1	1	1	0	1	0	0	1	0	0.815061	7	0	0	0	0	1	0	0	5	2	2		1	1	1	3	1
SI_027_097_H	1	1	0	27	SI_027_097	13	1	1	53	1		0	2	35	1	1	1	1	2	2	1	1	1	1	1	1	0	0	1	0	1.05401	5	0	0	0	0	0	1	0	3	1	4		1	1	1	3	1
SI_027_098_H	1	1	1	27	SI_027_098	12	1	1	56	1		0	2	46	1	1	2	1	2	2	1	1	0	1	0	1	0	0	1	0	0.902558	2	1	0	0	0	1	0	0	4	2	4		1	1	1	3	1
SI_027_101_H	1	1	0	27	SI_027_101	13	1	2	62	2		1	2	62	2	2	3	2	2	2	1	1	0	0	0	0	0	0	0	0	0	4	1	0	0	0	1	0	0	2	1	2		1	2	2	3	1
SI_027_102_H	1	1	0	27	SI_027_102	14	1	1	52	1		0	2	32	1	1	1	1	2	2	1	1	1	1	0	1	1	0	1	0	0.984789	4	1	0	0	0	1	0	0	3	1	2		1	1	1	3	1
SI_036_001_H	2	1	1	36	SI_036_001	12	1	1	45	1		0	1	45	1	1	3	2	4	3	3	2	0	0	0	0	0	0	0	0	0	4	1	0	0	0	0	1	0	1	1	4		1	1	1	3	1
SI_036_002_H	2	1	0	36	SI_036_002	9	0	1	69	2		1	2	59	2	2	1	1	2	2	1	1	1	0	0	1	0	0	0	0	0.159194	4	1	0	0	0	0	1	0	3	1	4		1	1	1	3	1
SI_036_003_H	2	1	0	36	SI_036_003	14	1	2	45	1		0	2	45	1	1	3	2	2	2	1	1	1	0	0	1	0	0	0	0	0.24669	4	1	0	0	0	0	1	0	1	1	4		1	1	1	3	1
SI_038_042_H	3	1	0	38	SI_038_042	11	1	1	40	1		0	1	40	1	1	1	1	2	2	1	1	1	1	1	1	1	0	1	0	1.13624	4	1	1	0	0	1	0	0	3	1	4		1	2	2	3	1
SI_038_062_H	3	1	1	38	SI_038_062	10	0	1	40	1		0	1	40	1	1	1	1	2	2	1	1	1	1	0	1	1	1	1	0	1.10005	5	0	0	0	0	1	0	0	4	2	3		0	2	2	3	1
SI_044_001_H	1	1	1	44	SI_044_001	8	0	1	48	1		0	2	32	1	1	1	1	3	3	1	1	1	1	0	1	1	0	1	0	0.897292	5	0	0	0	0	0	1	0	2	1	5	no bathing place	1	1	1	3	1
SI_044_005_H	1	1	0	44	SI_044_005	8	0	1	48	1		0	2	32	1	1	1	1	2	2	1	1	0	1	0	1	1	0	1	0	0.984789	5	0	0	0	0	0	1	0	4	2	4		1	1	1	3	1
SI_044_008_H	1	1	0	44	SI_044_008	8	0	2	50	2		1	2	50	2	2	1	1	2	2	1	1	1	1	1	1	0	0	1	0	1.05401	5	0	0	0	0	1	0	0	3	1	4		1	1	1	3	1
SI_044_014_H	1	1	0	44	SI_044_014	8	0	2	41	1		0	2	41	1	1	3	2	2	2	1	1	1	0	0	1	0	0	1	0	0.72704	4	1	0	0	0	1	0	0	2	1	4		1	1	1	3	1
SI_044_015_H	1	1	0	44	SI_044_015	8	0	1	39	1		0	1	39	1	1	1	1	2	2	4	2	0	0	1	1	1	0	1	0	0.873228	4	1	0	0	0	1	0	0	4	2	4		1	2	2	3	1
SI_044_019_H	1	1	0	44	SI_044_019	8	1	1	36	1		0	2	34	1	1	1	1	2	2	1	1	1	1	1	1	1	0	1	0	1.13624	5	0	0	0	0	1	0	0	4	2	4		1	1	1	3	1
SI_044_020_H	1	1	1	44	SI_044_020	9	1	2	57	2		1	2	57	2	2		3		3	1	1	1	1	0	1	0	0	1	0	0.815061	5	0	0	0	0	1	0	0	2	1	2		1	1	1	3	1
SI_044_031_H	1	1	1	44	SI_044_031	9	1	1	40	1		0	2	29	1	1	2	1	2	2	1	1	1	1	1	1	1	1	1	0	1.16401	4	1	0	0	0	1	0	0	4	2	4		1	1	1	3	1
SI_044_033_H	1	1	1	44	SI_044_033	10	1	2	35	1		0	2	35	1	1	3	2	3	3	4	2	1	0	0	1	0	0	0	0	0.159194	5	0	0	0	0	0	1	0	2	1	4		1	1	1	3	1
SI_044_034_H	1	1	1	44	SI_044_034	10	1	2	66	2		1	2	66	2	2	3	2	2	2	1	1	1	1	0	1	0	0	0	0	0.422208	4	1	0	0	1	0	1	0	4	2	4		1	1	1	3	1
SI_044_035_H	1	1	0	44	SI_044_035	11	1	1	35	1		0	2	30	1	1	1	1	2	2	4	2	0	0	0	1	0	0	1	0	0.639544	4	1	0	0	0	1	0	0	2	1	4		1	2	2	3	1
SI_044_037_H	1	1	1	44	SI_044_037	10	1	1	34	1		0	2	23	6	3	2	1	2	2	1	1	1	1	1	1	1	0	1	0	1.04875	5	0	0	0	0	1	0	0	6	2	2		1	1	1	3	1
SI_044_044_H	1	1	0	44	SI_044_044	14	1	2	50	1		0	2	50	3	3	1	1	2	2	1	1	1	0	0	0	0	0	1	0	0.48035	5	0	0	0	0	1	0	0	1	1	1		1	1	1	3	1
SI_044_046_H	1	1	0	44	SI_044_046	10	1	1	30	1		0	2	27	1	1	2	1	3	3	1	1	1	1	1	1	0		1	0		4	1	0	0	0	1	0	0	3	1	4		1	1	1	3	1
SI_044_047_H	1	1	0	44	SI_044_047	10	1	1	40	1		0	2	30	1	1	1	1	2	2	1	1	1	1	0	1	0		0	0		5	0	0	0	0	1	0	0	4	2	4		1	1	1		1
SI_044_048_H	1	1	0	44	SI_044_048	10	1	1	40	1		0	2	31	1	1	1	1	2	2	1	1	0	0	1	1	0	1	1	0	0.99376	4	1	0	0	0	1	0	0	8	3	2		1	1	1	3	1
SI_044_050_H	1	1	0	44	SI_044_050	10	1	2	40	2		1	2	40	2	2	1	1	2	2	1	1	0	0	0	1	0	0	0	0	0.24669	4	1	0	0	0	0	1	0	2	1	2		1	1	1	3	1
SI_044_056_H	1	1	0	44	SI_044_056	11	0	1	36	1		0	2	30	1	1	1	1	2	2	4	2	1	1	0	1	0	0	1	0	0.815061	4	1	0	0	0	0	1	0	2	1	4		1	1	1	3	1
SI_044_058_H	1	1	0	44	SI_044_058	10	0	1	60	1		0	1	60	1	1	2	1	2	2	1	1	0	0	0	0	0	0	1	0	0.567846	5	0	0	0	0	1	0	0	3	1	4		1	1	1	3	1
SI_044_060_H	1	1	0	44	SI_044_060	10	0	2	71	2		1	2	71	2	2	3	2	2	2	1	1	1	0	0	1	0	0	0	0	0.24669	2	1	0	0	0	0	1	0	4	2	4		1	2	2	3	1
SI_044_062_H	1	1	0	44	SI_044_062	11	0	1	36	1		0	2	27	1	1	1	1	2	2	1	1	0	1	1	1	0	0	1	0	0.966515	5	0	0	0	0	1	0	0	1	1	1		1	1	1	3	1
SI_044_066_H	1	1	0	44	SI_044_066	10	0	2	44	1		0	2	44	1	1	3	2	2	2	1	1	1	1	0	1	0	0	1	0	0.815061	4	1	0	0	0	1	0	0	2	1	4		1	1	1	3	1
SI_044_068_H	1	1	0	44	SI_044_068	12	1	1	50	1		0	2	41	1	1	1	1	2	2	1	1	1	1	0	1	1	0	1	0	0.984789	4	1	0	0	0	1	0	0	5	2	4		1	1	1	3	1
SI_044_071_H	1	1	0	44	SI_044_071	14	0	1	50	1		0	2	49	1	1	1	1	2	2	1	1	1	1	0	1	1	0	1	0	0.984789	4	1	0	0	0	1	0	0	5	2	3		0	1	1	3	1
SI_044_080_H	1	1	1	44	SI_044_080	11	0	1	45	1		0	2	38	1	1	2	1	2	2	1	1	1	1		1	1	0	1	0		4	1	0	0	0	0	1	0	3	1	4		1		2	3	1
SI_044_091_H	1	1	0	44	SI_044_091	12	1	1	38	1		0	2	31	1	1	1	1	2	2	1	1	1	1	0	1		0	0	0		5	0	0	0	0	1	1	0	2	1	4		1	1	1	3	1
SI_044_099_H	1	1	1	44	SI_044_099	12	1	1	63	4		1	2	33	4	3	1	1	2	2	1	1	0	1	0	1	0	0	1	0	0.902558	5	0	0	0	0	1	0	0	2	1	1		1	1	1	3	1
SI_044_100_H	1	1	0	44	SI_044_100	12	1	1	40	1		0	2	34	1	1	4	3	2	2	1	1	1	0	0	1	0	1	1	0	0.754809	4	1	0	0	0	1	0	0	4	2	3		0	1	1	3	1
SI_045_004_H	3	1	0	45	SI_045_004	8	0	1	32	1		0	2	30	1	1	1	1	2	2	1	1	1	1	0	1	0	0	1	0	0.902558	5	0	0	0	0	1	0	0	0	1	1		1	2	2	3	1
SI_045_014_H	3	1	0	45	SI_045_014	9	0	1	31	3		1	2	23	4	3	1	1	2	2	3	2	0	1	0	1	0	0	1	0	0.815061	2	1	0	0	0	1	0	0	5	2	4		1	2	2	3	1
SI_045_017_H	3	1	1	45	SI_045_017	9	0	1	31	1		0	2	27	1	1	1	1	2	2	1	1	0	1	1	1	1	0	1	0	1.13624	2	1	1	0	0	0	1	0	3	1	4		1	1	1	3	1
SI_045_022_H	3	1	1	45	SI_045_022	9	1	1	51	1		0	2	45	1	1	1	1	2	2	1	1	1	0	0	1	1	0	0	0	0.241425	4	1	1	0	0	0	1	0	4	2	4		1	2	2	3	1
SI_045_038_H	3	1	0	45	SI_045_038	11	1	1	65	1		0	2	42	1	1	1	1	2	2	1	1	1	1	0	0	0	0	1	0	0.743364	2	1	1	0	0	1	0	0	3	1	4		1	1	1	3	1
SI_045_046_H	3	1	0	45	SI_045_046	11	1	2	49	2		1	2	49	2	2	3	2	2	2	1	1	1	1	1	1	1	0	1	0	1.04875	2	1	1	0	0	1	0	0	4	2	4		1	2	2	3	1
SI_045_067_H	3	1	0	45	SI_045_064			1	46	1		0	2	36	1	1	1	1	2	2	1	1	1	1	1	1	0	0	1	0	1.05401	4	1	0	0	0	1	0	0	4	2	4		1	1	1	3	1
SI_045_082_H	3	1	1	45	SI_045_082	12	0	2	68	2		1	2	68	2	2	3	2	2	2	1	1	1	1	0	0	0	0	0	0	0.263014	2	1	0	0	0	0	1	0	6	2	4		1	1	1	3	1
SI_045_094_H	3	1	0	45	SI_045_094	14	1	1	43	1		0	2	35	1	1	1	1	2	2	1	1	0	1	1	1	0	0	1	0	1.05401	2	1	1	0	0	1	0	0	4	2	4		1	1	1	3	1
SI_045_098_H	3	1	1	45	SI_045_098	12	1	1	59	1		0	2	35	1	1	1	1	2	2	1	1	0	0	1	1	0	0	1	0	0.878494	5	0	0	0	0	0	1	0	5	2	3		0	2	2	3	1
SI_045_100_H	3	1	0	45	SI_045_100	14	1	1	57	1		0	2	52	1	1	1	1	3	3	1	1	1	1	1	1	1	0	1	0	1.04875	2	1	1	0	0	1	0	0	8	3	3		0	2	2	3	1
SI_045_101_H	3	1	0	45	SI_045_101	14	1	1	68	1		0	2	40	1	1	1	1	2	2	1	1	1	1	1	1	1	0	1	0	1.13624	4	1	1	0	0	1	0	0	2	1	3		0	2	2	3	1
SI_052_004_H	3	1	0	52	SI_052_004	9	0	1	44	1		0	2	28	1	1	1	1	2	2	1	1	0	1	0	1	0	0	0	0	0.334711	4	1	0	0	0	1	0	0	2	1	3		0	2	2	3	1
SI_052_005_H	3	1	1	52	SI_052_005	9	0	1	40	1		0	2	29	1	1	1	1	2	2	1	1	1	0	0	1	0	0	0	0	0.159194	4	1	1	0	0	1	0	0	3	1	4		1	2	2	3	1
SI_052_017_H	3	1	0	52	SI_052_017	11	1	1	50	1		0	2	40	1	1	1	1	2	2	1	1	1	0	1	0	0	0	1	0	0.7193	5	0	0	0	0	0	1	0	5	2	4		1	2	2	3	1
SI_052_018_H	3	1	1	52	SI_052_018	10	0	1	65	2		1	2	51	2	2	1	1	2	2	1	1	1	1	0	1	1	0	0	0	0.504439	3	1	0	0	0	1	0	0	4	2	4		1	2	2	3	1
SI_052_026_H	3	1	1	52	SI_052_026	9	1	1	40	1		0	2	27	1	1	1	1	3	3	1	1	1	1	1	1	0	0	1	0	0.966515	5	0	0	0	0	0	1	0	6	2	4		1	2	2	3	1
SI_052_041_H	3	1	0	52	SI_052_041	14	0	1	67	1		0	2	50	1	1	1	1	2	2	1	1	1	0	0	1	0	0	0	0	0.159194	3	1	0	0	0	1	0	0	2	1	3		0	2	2	3	1
SI_052_045_H	3	1	0	52	SI_052_045	12	0	1	50	1		0	2	30	1	1	2	1	2	2	1	1	1	1	1	1	1	1	1	0	1.25151	5	0	0	0	0	1	0	0	4	2	4		1	2	2	3	1
SI_052_056_H	3	1	0	52	SI_052_056	13	1	2	50	2		1	2	50	2	2	3	2	2	2	1	1	1	1	0	1	0	0	1	0	0.815061	5	0	0	0	0	1	0	0	3	1	4		1	1	1	3	1
SI_052_058_H	3	1	0	52	SI_052_058	12	1	1	56	1		0	2	43	1	1	2	1	2	2	1	1	1	1	0	1	0	1	1	0	1.01782	5	0	0	0	0	0	1	0	6	2	4		1	2	2	3	1
SI_052_069_H	3	1	1	52	SI_052_069	11	1	1	40	1		0	2	34	1	1	1	1	2	2	1	1	1	1	1	1	1	0	1	0	1.13624	2	1	0	0	0	1	0	0	5	2	2		1	2	2	3	1
SI_052_072_H	3	1	1	52	SI_052_072	10	1	1	43	1		0	2	33	1	1	1	1	2	2	3	2	1	1	1	1	0	1	1	0	1.16928	4	1	1	0	0	1	0	0	5	2	3		0	2	2	3	1
SI_052_079_H	3	1	0	52	SI_052_079	14	0	1	61	1		0	1	61	1	1	1	1	2	2	1	1	1	1	0	1	0	0	1	0	0.815061	5	0	0	0	0	1	0	0	2	1	2		1	2	2	3	1
SI_052_085_H	3	1	1	52	SI_052_085	10	0	1	45	1		0	2	37	1	1	1	1	2	2	1	1	1	1	0	1	1	0	0	0	0.504439	5	0	0	0	0	1	0	0	3	1	4		1	2	2	3	1
SI_052_098_H	3	1	1	52	SI_052_098	10	0	1	59	2		1	2	50	2	2	1	1	2	2	1	1	1	1	0	1	1	0	1	0	0.897292	5	0	0	0	0	0	1	0	2	1	4		1	2	2	3	1
SI_052_100_H	3	1	0	52	SI_052_100	13	1	1	54	1		0	2	28	1	1	1	1	2	2	1	1	1	1	0	1	1	0	1	0	0.984789	4	1	0	0	0	0	1	0	4	2	4		1	2	2	3	1
SI_068_019_H	1	1	0	68	SI_068_019	9	0	1	58	1		0	2	47	1	1	1	1	2	2	1	1	1	0	0	1	1	0	1	0	0.721775	5	0	0	0	0	1	0	0	6	2	4		1	1	1	3	1
SI_068_022_H	1	1	0	68	SI_068_022	8	1	1	33	1		0	2	28	1	1	1	1	2	2	1	1	1	0	0	1	1	0	1	0	0.721775	5	0	0	0	0	0	1	0	2	1	4		1	1	1	3	1
SI_068_025_H	1	1	0	68	SI_068_025	9	1	1	64	2		1	2	48	2	2	1	1	2	2	1	1	1	1	1	1	1	1	1	0	1.16401	5	0	0	0	0	1	0	0	3	1	4		1	1	1	3	1
SI_068_026_H	1	1	0	68	SI_068_026	9	1	1	60	2		1	2	57	2	2	1	1	2	2	1	1	1	1	0	1	0	0	1	0	0.902558	2	1	0	0	0	1	0	0	5	2	3		0	1	1	3	1
SI_068_038_H	1	1	0	68	SI_068_038	11	1	1	45	4		1	2	30	6	3	2	1	2	2	1	1	0	1	0	0	0	0	1	0	0.655868	5	0	0	0	0	0	1	0	4	2	2		1	1	1	3	1
SI_068_043_H	1	1	0	68	SI_068_043	11	1	1	40	1		0	2	36	1	1	1	1	2	2	1	1	1	1	0	1	0	0	1	0	0.815061	2	1	0	0	0	1	0	0	3	1	3		0	2	2	3	1
SI_068_050_H	1	1	0	68	SI_068_050	11	1	1	36	1		0	2	30	1	1	1	1	2	2	1	1	1	1	0	1	0	0	1	0	0.902558	5	0	0	0	0	1	0	0	4	2	4		1	1	1	3	1
SI_068_067_H	1	1	1	68	SI_068_067	12	1	1	42	1		0	2	33	1	1	1	1	2	2	1	1	1	1	1	1	1	1	1	0	1.25151	5	0	0	0	0	1	0	0	4	2	4		1	2	2	3	1
SI_068_068_H	1	1	1	68	SI_068_068	12	1	1	39	1		0	2	33	1	1	1	1	2	2	1	1	1	1	1	1	1	0	1	0	1.13624	6	0	0	0	0	1	0	0	5	2	2		1	2	2	3	1
SI_068_074_H	1	1	1	68	SI_068_074	12	1	2	67	2		1	2	67	2	2	3	2	2	2	1	1	1	0	0	1	0	0	1	0	0.72704	5	0	0	0	0	1	0	0	4	2	3		0	1	1	3	1
SI_068_088_H	1	1	0	68	SI_068_088	13	0	2	76	2		1	2	76	2	2	3	2	2	2	1	1	1	0	0	1	0	0	0	0	0.159194	2	1	0	0	0	1	0	0	2	1	2		1	1	1	3	1
SI_068_095_H	1	1	0	68	SI_068_095	12	0	1	50	1		0	1	50	1	1	1	1	2	2	1	1	0	1	0	1	0	0	0	0	0.422208	5	0	0	0	0	1	0	0	3	1	4		1	2	2	3	1
SI_070_002_H	3	1	0	70	SI_070_002	9	1	2	48	2		1	2	48	2	2	3	2	2	2	1	1	0	1	0	1	0	0	0	0	0.422208	5	0	0	0	0	1	0	0	4	2	4		1	2	2	3	1
SI_070_009_H	3	1	0	70	SI_070_009	13	0	1	32	1		0	2	30	1	1	1	1	3	3	1	1	0	1	0	1	0	0	0	0	0.422208	5	0	0	0	0	1	0	0	4	2	4		1	2	2	3	1
SI_070_010_H	3	1	1	70	SI_070_010	9	1	1	64	1		0	2	39	1	1	2	1	2	2	1	1	1	0	0	1	0	0	0	0	0.24669	3	1	0	0	0	1	0	0	6	2	4		1	2	2	3	1
SI_070_036_H	3	1	0	70	SI_070_036	9	1	1	62	2		1	2	58	2	2	1	1	2	2	1	1	1	1	1	1	0	0	1	0	1.05401	3	1	0	0	0	1	0	0	7	3	3		0	2	2	3	1
SI_070_037_H	3	1	1	70	SI_070_037	8	1	1	41	1		0	2	40	1	1	1	1	3	3	1	1	1	1	0	1	0	0	0	0	0.334711	5	0	0	0	0	1	0	0	2	1	4		1	2	2	3	1
SI_070_058_H	3	1	0	70	SI_070_058	11	0	1	40	1		0	2	36	1	1	1	1	2	2	1	1	0	1	0	1	1	1	1	0	1.01256	5	0	0	0	0	0	1	0	5	2	3		0	1	1	3	1
SI_070_071_H	3	1	0	70	SI_070_071	14	0	1	39	1		0	2	35	1	1	1	1	2	2	1	1	0	1	1	1	1	0	1	0	1.13624	5	0	0	0	0	1	0	0	5	2	4		1	2	2	3	1
SI_070_083_H	3	1	1	70	SI_070_083	14	1	1	60	2		1	1	60	2	2	3	2	2	2	1	1	1	1	0	1	0	0	0	0	0.334711	4	1	0	0	0	1	0	0	2	1	4		1	2	2	3	1
SI_070_086_H	3	1	1	70	SI_070_086	14	1	2	64	2		1	2	64	2	2	3	2	3	3	1	1	1	0	1	1	0	0	1	0	0.878494	4	1	1	1	0	0	0	0	4	2	4		1	2	2	3	1
SI_070_088_H	3	1	0	70	SI_070_088	14	1	2	44	2		1	2	44	2	2	1	1	2	2	1	1	0	1	1	1	0	0	1	0	1.05401	4	1	0	0	0	1	0	0	5	2	4		1	1	1	3	1
SI_070_097_H	3	1	0	70	SI_070_097	14	0	1	40	1		0	2	33	1	1	1	1	2	2	1	1	1	1	0	1	1	0	1	0	0.984789	5	0	0	0	0	1	0	0	5	2	4		1	2	2	3	1
SI_070_098_H	3	1	0	70	SI_070_098	14	0	1	37	1		0	2	34	1	1	1	1	2	2	1	1	1	1	1	1	0	0	1	0	1.05401	4	1	0	0	0	0	1	0	4	2	4		1	2	2	3	1
SI_070_100_H	3	1	1	70	SI_070_100	13	0	1	68	1		0	2	51	1	1	2	1	3	3	1	1	1	1	0	1	0	0	0	0	0.422208	4	1	1	0	0	1	1	0	3	1	4		1	2	2	3	1
SI_076_015_H	3	1	0	76	SI_076_015	8	1	2	32	1		0	2	32	1	1	2	1	2	2	1	1	0	0	0	1	0	0	1	0	0.639544	4	1	0	0	0	1	0	0	30	3	4		1	1	1	3	1
SI_076_017_H	3	1	0	76	SI_076_017	8	1	1	69	1		0	2	43	1	1	1	1	2	2	1	1	1	1	0	1	0	0	0	0	0.422208	5	0	0	0	0	1	0	0	4	2	4		1	2	2	3	1
SI_076_025_H	3	1	1	76	SI_076_025	9	0	1	35	5	stepdaughter	1	2	24	6	3	2	1	2	2	1	1	1	0	0	1	1	0	1	0	0.809271	5	0	0	0	0	1	0	0	5	2	2		1	2	2	3	1
SI_076_035_H	3	1	1	76	SI_076_035	11	1	1	40	1		0	1	40	1	1	1	1	2	2	1	1	1	1	1	1	0	1	1	0	1.08178	4	1	0	0	0	1	0	0	3	1	3		0	1	1	3	1
SI_076_036_H	3	1	0	76	SI_076_036	11	1	2	45	1		0	2	45	1	1	3	2	2	2	4	2	0	0	0	0	0	0	0	0	0	5	0	0	0	0	0	1	0	2	1	4		1	2	2	3	1
SI_076_040_H	3	1	1	76	SI_076_040	10	1	1	56	1		0	2	40	1	1	1	1	4	3	1	1	1	0	0	0	0	0	0	0	0	5	0	0	0	0	1	0	0	4	2	2		1	2	2	3	1
SI_076_062_H	3	1	0	76	SI_076_062	11	0	2	68	2		1	2	68	2	2	3	2	2	2	1	1	1	0	0	0	0	0	0	0	0	5	0	0	0	0	0	1	0	1	1	4		1	1	1	3	1
SI_076_068_H	3	1	0	76	SI_076_068	11	1	1	36	1		0	2	33	1	1	1	1	2	2	1	1	1	0	0	1	0	0	0	0	0.159194	5	0	0	0	0	1	0	0	4	2	4		1	2	2	3	1
SI_076_070_H	3	1	0	76	SI_076_070	12	1	1	56	1		0	2	51	1	1	1	1	2	2	1	1	1	1	0	1	1	0	1	0	0.984789	5	0	0	0	0	1	0	0	3	1	4		1	1	1	3	1
SI_076_073_H	3	1	0	76	SI_076_073	14	1	1	50	1		0	1	50	1	1	3	2	2	2	1	1	1	1	0	1	1	1	1	0	1.01256	5	0	0	0	0	1	0	0	3	1	4		1	2	2	3	1
SI_076_079_H	3	1	0	76	SI_076_079	14	1	1	45	1		0	1	45	1	1	1	1	2	2	1	1	1	1	0	1	0	0	1	0	0.902558	2	1	0	0	0	1	0	0	3	1	4		1	2	2	3	1
SI_076_081_H	3	1	0	76	SI_076_081	12	1	2	48	1		0	2	48	1	1	3	2	2	2	1	1	1	1	0	1	0	0	1	0	0.815061	5	0	0	0	0	1	0	0	3	1	4		1	1	1	3	1
SI_076_087_H	3	1	0	76	SI_076_087	12	0	1	59	1		0	2	46	1	1	2	1	2	2	1	1	1	1	0	1	1	0	0	0	0.416942	2	1	0	0	0	1	0	0	2	1	4		1	2	2	3	1
SI_076_088_H	3	1	1	76	SI_076_088	13	0	1	55	1		0	2	48	1	1	1	1	2	2	1	1	1	1	0	1	0	0	0	0	0.422208	5	0	0	0	0	1	0	0	4	2	4		1	2	2	3	1
SI_080_010_H	3	1	1	80	SI_080_010	9	0	1	34	5	sister in law	1	1	34	6	3	1	1	3	3	1	1	0	1	0	1	0	0	0	0	0.422208	4	1	0	0	0	1	0	0	3	1	4		1	2	2	3	1
SI_080_013_H	3	1	1	80	SI_080_013	8	1	1	36	5	stepson	1	2	28	6	3	2	1	2	2	1	1	1	1	1	1	0	1	1	0	1.16928	4	1	1	0	0	1	0	0	3	1	4		1	1	1	3	1
SI_080_015_H	3	1	0	80	SI_080_015	9	1	1	30	1		0	1	30	1	1	3	2	2	2	1	1	1	1	1	1	1	0	1	0	1.04875	4	1	1	0	0	1	0	0	1	1	4		1	2	2	3	1
SI_080_029_H	3	1	1	80	SI_080_029	12	1	1	56	2		1	2	45	2	2	1	1	2	2	1	1	1	1	1	1	1	0	1	0	1.13624	4	1	1	0	0	0	1	0	7	3	3		0	2	2	3	1
SI_080_031_H	3	1	0	80	SI_080_031	13	1	1	34	1		0	2	30	1	1	1	1	2	2	1	1	1	1	1	1	1	1	1	0	1.25151	4	1	1	0	0	1	0	0	10	3	3		0	2	2	3	1
SI_080_040_H	3	1	0	80	SI_080_040	13	1	1	40	1		0	2	30	1	1	1	1	2	2	1	1	1	1	0	0	0	0	0	0	0.175518	4	1	1	0	0	0	1	0	3	1	4		1	2	2	3	1
SI_080_048_H	3	1	1	80	SI_080_048	10	1	1	70	1		0	2	47	1	1	1	1	2	2	1	1	1	1	0	1	0	0	0	0	0.334711	4	1	1	0	0	1	0	0	6	2	4		1	2	2	3	1
SI_080_053_H	3	1	0	80	SI_080_053	11	1	1	47	1		0	2	44	1	1	2	1	2	2	1	1	1	1	0	1	0	1	0	0	0.537474	5	0	0	0	0	1	0	0	3	1	1		1	2	2	3	1
SI_080_058_H	3	1	0	80	SI_080_058	13	1	1	67	2		1	1	67	2	2	3	2	2	2	1	1	1	1	1	1	0	0	1	0	0.966515	5	0	1	0	0	1	1	0	4	2	4		1	2	2	3	1
SI_080_062_H	3	1	1	80	SI_080_062	11	0	1	48	1		0	2	42	1	1	2	1	2	2	1	1	0	1	0	1	0	0	0	0	0.422208	5	0	1	0	0	0	1	0	6	2	4		1	2	2	3	1
SI_080_070_H	3	1	1	80	SI_080_070	13	0	1	42	1		0	2	26	1	1	1	1	2	2	1	1	1	0	0	1	0	0	0	0	0.159194	4	1	1	0	0	0	1	0	5	2	4		1	2	2	3	1
SI_081_004_H	3	1	1	81	SI_081_004	14	0	1	48	1		0	2	39	1	1	1	1	3	3	3	2	1	1	0	1	0	0	1	0	0.815061	2	1	1	0	0	1	0	0	2	1	3		0	1	1	3	1
SI_081_006_H	3	1	0	81	SI_081_006	13	1	2	75	2		1	2	75	2	2	3	2	2	2	1	1	0	0	0	0	0	0	0	0	0	2	1	1	0	0	1	0	0	5	2	4		1	2	2	3	1
SI_081_018_H	3	1	0	81	SI_081_018	10	1	1	70	2		1	2	64	2	2	1	1	3	3	1	1	1	1	0	1	0	0	1	0	0.902558	4	1	1	0	0	1	1	0	4	2	4		1	2	2	3	1
SI_081_022_H	3	1	0	81	SI_081_022	12	1	1	65	2		1	2	60	2	2	2	1	2	2	1	1	1	1	1	1	0		1	0		4	1	1	0	0	0	1	0	6	2	4		1	1	1	3	1
SI_081_029_H	3	1	1	81	SI_081_029	11	1	1	38	1		0	2	36	1	1	1	1	2	2	1	1	1	1	0	1	0	0	1	0	0.902558	4	1	1	0	0	0	1	0	4	2	4		1	2	2	3	1
SI_081_036_H	3	1	0	81	SI_081_036	14	1	2	47	1		0	2	47	1	1	3	2	2	2	1	1	1	1	0	1	0	0	1	0	0.902558	5	0	0	0	0	1	0	0	3	1	4		1	1	1	3	1
SI_081_069_H	3	1	0	81	SI_081_069	9	0	1	44	1		0	2	36	1	1	1	1	2	2	1	1	1	0	1	1	0	0	0	0	0.310648	4	1	0	0	0	1	0	0	2	1	4		1	2	2	3	1
SI_081_070_H	3	1	1	81	SI_081_070	9	0	1	33	1		0	2	23	1	1	1	1	2	2	3	2	0	1	0	1	0	0	1	0	0.815061	4	1	1	0	0	1	0	0	3	1	4		1	2	2	3	1
SI_081_071_H	3	1	0	81	SI_081_071	9	0	1	30	1		0	2	28	1	1	1	1	2	2	1	1	1	1	1	1	0	1	1	0	1.08178	4	1	1	0	0	1	0	0	3	1	4		1	2	2	3	1
SI_081_078_H	3	1	1	81	SI_081_078	9	0	1	39	1		0	2	27	1	1	1	1	3	3	3	2	0	0	0	1	0	0	0	0	0.24669	4	1	1	0	0	0	1	0	3	1	4		1	2	2	3	1
SI_081_086_H	3	1	1	81	SI_081_086	9	1	1	33	1		0	2	29	1	1	1	1	2	2	3	2	0	1	0	1	0	0	0	0	0.334711	4	1	1	0	0	1	0	0	4	2	4		1	2	2	3	1
SI_081_098_H	3	1	0	81	SI_081_098	10	1	1	48	1		0	2	40	1	1	1	1	2	2	3	2	1	1	0	1	1	0	0	0	0.504439	4	1	1	0	1	0	1	0	4	2	2		1	2	2	3	1
SI_081_102_H	3	1	0	81	SI_081_102	9	1	1	65	1		0	2	59	2	2	2	1	3	3	1	1	1	0	1	1	0	0	1	0	0.878494	4	1	1	0	0	1	0	0	2	1	4		1	2	2	3	1
SI_082_001_H	2	1	0	82	SI_082_001	12	0	2	33	1		0	2	33	1	1	3	2	2	2	1	1	1	0	0	1	0	0	0	0	0.159194	5	0	0	0	0	1	0	0	2	1	2		1	2	2	3	1
SI_082_002_H	2	1	0	82	SI_082_002	9	0	1	40	1		0	2	38	1	1	1	1	2	2	1	1	1	1	0	1	0	0	1	0	0.902558	5	0	0	0	0	1	0	0	2	1	4		1	1	1	3	1
SI_082_003_H	2	1	1	82	SI_082_003	10	1	1	43	1		0	1	43	1	1	5	3	2	2	1	1	1	1	0	1	1	0	0	0	0.416942	4	1	0	0	0	1	0	0	2	1	4		1	1	1	3	1
SI_082_004_H	2	1	0	82	SI_082_004	13	0	1	41	1		0	2	31	1	1	1	1	2	2	1	1	1	1	1	1	0	0	1	0	0.966515	4	1	0	0	0	0	1	0	4	2	4		1	1	1	3	1
SI_082_005_H	2	1	1	82	SI_082_005	8	1	1	46	1		0	2	41	1	1	1	1	2	2	1	1	1	1	0	1	1	0	0	0	0.416942	4	1	0	0	0	1	0	0	4	2	4		1	1	1	3	1
SI_082_006_H	2	1	0	82	SI_082_006	14	1	2	39	1		0	2	39	1	1	3	2	2	2	1	1	1	0	0	1	0	0	0	0	0.159194	4	1	0	0	0	1	0	0	2	1	4		1	1	1	3	1
SI_082_007_H	2	1	0	82	SI_082_007	8	1	1	29	1		0	2	27	1	1	1	1	2	2	1	1	1	0	0	0	0	0	0	0	0	4	1	0	0	0	1	0	0	5	2	4		1	2	2	2	0	1
SI_082_008_H	2	1	0	82	SI_082_008	8	1	1	35	1		0	1	35	1	1	1	1	2	2	3	2	0	0	1	1	1	1	1	0	1.07599	5	0	0	0	0	1	0	0	3	1	4		1	1	1	3	1
SI_082_009_H	2	1	0	82	SI_082_009	8	0	2	73	2		1	2	73	2	2	3	2	2	2	1	1	1	1	0	1	0	0	0	0	0.334711	4	1	0	0	0	1	0	0	3	1	4		1	1	1	3	1
[truncated: 152 more columns]

## Sheet: codebook
Variable Name	Description	Value/ code	Label	Type	Unit of Measure/ format
HH_ID	household's study id number
surveyround	number of survey round	1,2,3
region_code_0K_1S	county	0	Kwale	categorical
		1	Siaya
HH_group_0control_1case	study arm/ group	0	control households, no cases	categorical
		1	cases households, at least one person infected
school_id
Pupil_ID	index pupil's study id number
index_pupil_age	age of the index pupil			numeric	years
index_pupil_sex	sex of the index pupil	1	male	categorical
		2	female
sex_HHH_1m_2f	sex of the head of household	1	male	categorical
		2	female
age_HHH	age of head of household			numeric	years
index_child_relation_hhd1child	relationship ofindex pupil to head of household	1	Child,	categorical
		2	Grandchild,
		3	Niece/nephew,
		4	Adopted orphan
		5	Other-specify
other_relation_hhd				character
index_rel_HHH_recoded	relationship ofindex pupil to head of household_recoded	0	Child,	categorical
		1	other
sex_caregiv_1m_2f	sex of the caregiver	1	male	categorical
		2	female
age_caregiver	age of the caregiver			numeric	years
caregiver_reln_index	relationship of caregiver to index pupil	1	parent	categorical
		2	grandparent
		3	sibling
		4	aunt/uncle
		5	cousin
		6	other (specify)
caregiver_reln_ind_recode	relationship of caregiver to index pupil-recoded	1	parent	categorical
		2	Grandparent
		3	other
caregiver_marital_status	marital status of caregiver	1	married monogamous	categorical
		2	married polygamous
		3	widowed
		4	single
		5	separated/ divorced
caregiver_marital_status_recode	marital status of caregiver-recoded	1	married	categorical
		2	widowed
		3	other single status
household_religion	household religion	1	Muslim,	categorical
		2	Christian,
		3	Traditionist,
		4	None,
		5	Other (specify)
household_religion_recode	household religion-recoded	1	Muslim,	categorical
		2	Christian,
		3	Traditionist,
land_status_owned	household owns the land where the house was	1	yes it is owned	categorical
		2	no it is rented
		3	no, we are squatters
		4	no, other reason
land_status_recode	household owns the land where the house was	0	no	categorical
	recoded	1	yes
own_farm_land_0no1yes	household owns other land for farming	0	no	categorical
		1	yes
radio0no1yes	household owns a radio	0	no	categorical
		1	yes
tv0no1yes	household owns a television	0	no	categorical
		1	yes
mobile_phone0no1yes	household owns a mobile phone	0	no	categorical
		1	yes
bicycle0no1yes	household owns a bicycle	0	no	categorical
		1	yes
motor_cycle0no1yes	household owns a motorcycle	0	no	categorical
		1	yes
solar0no1yes	household owns a solar system for lighting	0	no	categorical
		1	yes
vehicle0no1yes	household owns a vehicle	0	no	categorical
		1	yes
SES	socioeconomic status score of household			numeric, continuous
water_source	source of water	1	tap in own compound	categorical
		2	shared community tap
		3	own well
		4	shared community well or borehole
		5	river or lake or pond
		6	rainwater collection in tank/drums
		7	combination - specify
water_recode	source of water -recoded	0	not improved (river, lake, pond, rainwater)	categorical
		1	improved (others)
collect_water_1	The household paysfor the daily watersupply.	0/1	no/yes	categorical
collect_water_2	Some or all of thewater needed isbrought by a hiredmotorbike	0/1	no/yes	categorical
collect_water_3	Some or all of thewater needed isbrought by a hireddonkey cart.	0/1	no/yes	categorical
collect_water_4	Some or all of thewater needed isfetched byhousehold membersfrom a shortdistance	0/1	no/yes	categorical
collect_water_5	Some or all of thewater needed isfetched byhousehold membersfrom a longdistance	0/1	no/yes	categorical
collect_water_6	None of aboveapplies.	0/1	no/yes	categorical
num_jerrycans_water_daily	number of jerrycans of water household uses each day			numeric	20 litre jerrycan
jerrycans_water_code	coded-number of jerrycans of water household uses each day	1	0-3	categorical
		2	4-6
		3	>6
bathing_place	location caregiver bathes most of the time	1	in river/pond/lake,	categorical
		2	with basin of water anywhere on compound or in the bushes/garden nearby
		3	built bathroom/latrine building
		4	makeshift bathroom
		5	other bathing place (specify)
other_bathing_place				text
bathe_place_recode	location caregiver bathes most of the time-recoded	0	Built stone	categorical
		1	other
caregvr_frq_wash_feet	frequency the caregiver washed own feet	1	twice a day	categorical
		2	once a day
		3	less often
caregvr_frq_washfeet_recode	frequency the caregiver washed own feet-recoded	0	twice a day	categorical
		1	less often
caregvr_soap_use	caregiver soap-use when bathe own feet	1	no	categorical
		2	sometimes
		3	always
caregvr_soapuse_recode	caregiver soap-use when bathe own feet	1	Sometimes	categorical
		0	Always
reason_no_soap		1	Cost/lack of resources	categorical
		2	It is not important
		3	Other(specify)
other_reasons_no_soap				text
toilet_in_use	toilet the household normaly use	1	flush toilet	categorical
		2	ventilated pit latrine
		3	tradional latrine
		4	open defecation
toilet_recode	toilet the household normaly use-recoded	0	latrine	categorical
		1	open defecation
waste_disposal	waste disposal method used	1	open/roadside/in the garden/bush/farm
		2	collected in pit
		3	collected and burned
		4	other - specify
other_waste_disposal				text
meals_ate_yesterday	number of meals the family eat yesterday			numeric, integer
mealnumb_recode	number of meals the family eat yesterday_coded	1	one meal	categorical
		2	two meals
		3	3 or more meals
index_ch_disabilities	index child had disabilities	1	physical	categorical
		2	mental
		3	both
		0	none
ind_chd_disability_recode	index child had disabilities	0	no	categorical
		1	yes
index_ch_illness_1none0no	index child had NO current illness	0/1	no/yes	categorical
index_ch_illness_2respirator	index child currently had a respiratory illness	0/1	no/yes	categorical
index_ch_illness_3diarrhea	index child currently had diarrhea	0/1	no/yes	categorical
index_ch_illness_4skinrashe	index child currently had skin rashes	0/1	no/yes	categorical
index_ch_illness_5eyeproble	index child currently had eye problems	0/1	no/yes	categorical
index_ch_illness_6earproble	index child currently had ear problems	0/1	no/yes	categorical
index_ch_illness_7headache	index child currently had a headache	0/1	no/yes	categorical
index_ch_illness_8fevermala	index child currently had fever/malaise	0/1	no/yes	categorical
index_ch_illness_9others0	index child currently had another problem	0/1	no/yes	categorical
index_child_other_illness				text
ind_ch_chronic_ill_0no1yes	index child had a long-term illness	0/1	no/yes	categorical
index_ch_chronic_ill_1hiv0	index child had HIV	0/1	no/yes	categorical
index_child_chronic_ill_2cancer	index child had cancer	0/1	no/yes	categorical
index_child_chronic_ill_3diabet	index child had diabetes	0/1	no/yes	categorical
index_child_chronic_ill__4asthma	index child had asthma	0/1	no/yes	categorical
index_child_chronic_ill__5cystic	index child had cystic fibrosis	0/1	no/yes	categorical
index_child_chronic_ill_6heart	index child had heart disease/defect	0/1	no/yes	categorical
index_child_chronic_ill_7_other	index child had a defect in another organ	0/1	no/yes	categorical
index_child_chronic_ill_8Recurr	index child had a recurringdiarrhoea/blood in stool	0/1	no/yes	categorical
index_child_chronic_ill_9DONTK	don't know if child had a chronic illness	0/1	no/yes	categorical
ind_ch_birth_compl_0no1yes2	caregiver had birth complications with index child	0	no	categorical
		1	yes
		2	don’t know
index_child_absent_schl_sometime	index pupil was absent from school sometimes in the last term	0	no	categorical
		1	yes
reason_index_absent_1jiggers0	index pupil missed school due to jiggers	0/1	no/yes	categorical
reason_index_absent_2otherilln	index pupil missed school due to other illness	0/1	no/yes	categorical
reason_index_absent_3lackoffe	index pupil missed school due to lack of fees	0/1	no/yes	categorical
reason_index_absent_4lackofun	index pupil missed school due to lack of uniform	0/1	no/yes	categorical
reason_index_absent_5homejobs	index pupil missed school due to help at home with jobs	0/1	no/yes	categorical
reason_index_absent_6truancyna	index pupil missed school due to truancy/ naughty	0/1	no/yes	categorical
reason_index_absent_7tiredofs	index pupil missed school due to being tired of/not like school	0/1	no/yes	categorical
frequency_allchild_bath1twice	Frequency caregiver bathes younger children	1	twice a day	categorical
		2	once a day
		3	less often
		4	never
age_stop_bathing_child	age the caregiver stops bathing children			numeric/integer	years
agestop_bath_recode	age the caregiver stops bathing children_coded	1	11-15 years	categorical
		2	8-10 years
		3	<8 years
anyone_bath_index_0no1yes2	someone helps or supervises the index pupil to bathe	0	no	categorical
		1	yes
who_supervises_bath				text
index_bathe_freq_1twicea	frequency the index pupil bathes	1	twice a day	categorical
		2	once a day
		3	not every day
		4	never
		5	don’t know
index_bathe_freq_recode	frequency the index pupil bathes-recoded	1	twice a day	categorical
		2	less often
index_soap_use	index pupil uses soap when bathing	0	never
		1	sometimes
		2	always
		3	don’t know
index_soapuse_recode	index pupil uses soap when bathing-recoded	0	Not always	categorical
		1	Always
time_spend_talk_index_child1	amount of time caregiver spends talking to index child each day	1	none
		2	a little
		3	some
		4	a lot
timespend_recode	amount of time caregiver spends talking to index child each day-recoded	1	None or a little
		2	Some or a lot
hug_index_child0no1yes	caregiver hugs and cuddles index pupil	0	no	categorical
		1	yes
often_hug_index_child1several	if yes, how often caregiver hugs child	1	several times a day	categorical
		2	once a day
		3	not every day
cuddle_ind_ch_younger	caregiver hugged index pupil more when younger	0	no	categorical
		1	yes
time_ind_ch_when_younger	caregiver spent more time with index pupil when younger	1	more	categorical
		2	less often
		3	the same
		4	don’t know
moretime_younger_recode	caregiver spent more time with index pupil when younger-recoded	0	no	categorical
		1	yes
discipline_methods	discipline method used for the last time the index child did something wrong	1	nothing	categorical
		2	beat them
		3	talk to her/him calmly about mistake,
		4	send away/sit in one place,
		5	shout at him/her
		6	other
discipline_recode	discipline method-recoded	0	other method	categorical
		1	beat them
other_discipline_methods	specify other method used			text
attend_parent_meeting	last time parent attended a school meeting	1	this term	categorical
		2	last term
		3	longer ago
		4	dont remember
attend_parentmeet_recode	last time parent attended a school meeting_recoded	1	this term	categorical
		2	longer ago
talked_teachr_index_child	last time talked to child's teacher about his/her school work	1	this term	categorical
		2	last term
		3	longer ago
		4	dont remember
last_talkd_teach_recode	last time talked to child's teacher about his/her school work-recoded	1	this term	categorical
		2	longer ago
checked_ind_ch_homework	In the last week checked index child did their homework	0	no	categorical
		1	yes
someone_reads_with_ind_child	someone read to the index child in the last 3 days	0	no	categorical
		1	yes
miss_school_assist_chores	In the last school term dindex child missed school to help with work in the house, in the farm or in the family business	0	no	categorical
		1	yes
know_ind_ch_friends	caregiver knows the friends of index child	0	no	categorical
		1	yes
know_ind_chi_friends_parents	caregiver knows the parents of index child's friends	0	no	categorical
		1	yes
HH_numb_adults	number of adults (18 and above) live in the household			numeric, integer
HH_no_adults_recode	number of adults (18 and above) live in the household-coded	1	0-1	categorical
		2	2-4
		3	>4
HH_numb_children_below_5	number of children under 5 years live in the household			numeric, integer
HH_numbchild_below5_recode	number of children under 5 years live in the household -coded	0		categorical
		1-2
		>2
HH_num_between_6_and_17	number of children age 6 to 17 years live in the household			numeric, integer
HH_numb_6to17_recode	number of children age 6 to 17 years live in the household -coded	1-3		categorical
		>3
family_size	total number of people in the household			numeric, integer
part_of_larger_homestead	household is part of a larger homestead with other households	0	no	categorical
		1	yes
numb_HH_inhomestead	number of households in the homestead			numeric, integer
numb_adults_other_HHs	number of adults live in the other households			numeric, integer
numb_children_other_HH	number of children under 18 years live in the other households			numeric, integer
own_livestock	household keeps livestock (e.g cattle, goat, sheep, pigs (excluding birds))	0	no	categorical
		1	yes
other_HHs_in_homstd_own_livestck	other households in the homestead keep livestock	0	no	categorical
		1	yes
livestock_kept_together	all the livestock in the homestead are kept together at night	1	separately	categorical
		2	together
where_livestock_kept	place the livestock are kept	1	at a central open place	categorical
		2	inside a shed
		3	other specify
other_location_kept				text
family_keep_cats_dogs	household keeps cats and/or dogs	0	no	categorical
		1	yes
other_HH_keep_catsdogs	other households in the homestead keep cats/dogs	0	no	categorical
		1	yes
cats_dogs_roam_freely	the cats and dogs roam freely on the compound	0	no	categorical
		1	yes
other_HH_have_jiggers	other households in the homestead have jiggers	0	no	categorical
		1	yes
num_other_HHs_hv_jiggers	number of other households in the homestead have jiggers			numeric, integer
HH_structures_1mainhouse	household has a main house	0/1	no/yes	categorical
HH_structures_2kitchenh	household has a separate kitchen building	0/1	no/yes	categorical
HH_structures_3teenageb	household has a separate hut for teenage boys	0/1	no/yes	categorical
HH_structures_4latrines	household has a latrine/bathroom building	0/1	no/yes	categorical
HH_structures_5otherspe	household has other buildings (specify)	0/1	no/yes	categorical
other_structures
numb_slp_areas_main_house	number of sleeping areas in the main house			numeric/integer
num_sleeprooms_mainhse_recode	number of sleeping areas in the main house-coded	1	1	categorical
		2	2
		3	>2
	main house has sleeping rooms for:
specify_areas_in_mainhse_1	Adults only	0/1	no/yes	categorical
specify_areas_in_mainhse_2	Mixed adults & children bedroom	0/1	no/yes	categorical
specify_areas_in_mainhse_3	Children only bedroom (mixed boys/girls)	0/1	no/yes	categorical
specify_areas_in_mainhse_4	Boys bedroom	0/1	no/yes	categorical
specify_areas_in_mainhse_5	Girls bedroom	0/1	no/yes	categorical
specify_areas_in_mainhse_6	Grandparent bedroom	0/1	no/yes	categorical
specify_areas_in_mainhse_7	Grandparent bedroom shared with (some) children	0/1	no/yes	categorical
specify_areas_in_mainhse_8	Children in lounge	0/1	no/yes	categorical
specify_areas_in_mainhse_9	Other(specify)	0/1	no/yes	categorical
mainhse_numb_adts_sleep	number of adults who sleep in the main house			numeric
main_hse_num_child_sleep	number of children sleep in the main house			numeric
mainhse_wall_material	wall material of main house	1	permanent stone or brick	categorical
		2	semi-permanent mud/cement or mud/stone
		3	mud
		4	palm leaves/grass/matt
		5	other-specify
mainhse_walls_recode	wall material of main house-recoded	1	Stone/ brick	categorical
		2	Mud/mixed
mainhse_roof_material	roof material of main house	1	tiles	categorical
		2	iron sheets
		3	thatch (dry vegetation e.g grass, palm leaves etc)
		4	other-specify
mainhse_roof_recode	roof material of main house-recoded	1	Natural (thatch)	categorical
		2	Other
mainhse_repair_state	state of repair of the main house	1	good	categorical
		2	poor
		3	very poor (holes in walls & roof)
mainhse_repair_state_recode	state of repair of the main house-recoded	1	Good	categorical
		2	Not good
mainhse_sanitation	state of sanitation of the main house	1	swept & tidy,	categorical
		2	not swept, items scattered throughout
		3	other (specify
kitchen_anybody_sleep	Does anybody sleep in the kitchen?	0	no	categorical
		1	yes
kitchen_numb_people_sleep	number of people sleep in the kitchen			numeric
kitchen_numb_adults_sleep	number of adults sleep in the kitchen			numeric
kitchen_child_sleep	number of children under 18 years sleep in the kitchen			numeric
kitchen_wall_material	wall material of kitchen	1	permanent stone or brick	categorical
		2	semi-permanent mud/cement or mud/stone
		3	mud
		4	palm leaves/grass/matt
		5	other-specify
kitchenwall_recode	wall material of kitchen-recoded	1	Stone/ brick	categorical
		2	Mud/mixed
kitchen_other_wall_mtrl				text
kitchen_roof_mtrl	roof material of kitchen	1	tiles	categorical
		2	iron sheets
		3	thatch (dry vegetation e.g grass, palm leaves etc)
		4	other-specify
kitchen_other_roof_mtrl				text
kitchen_repair_state	state of repair of kitchen	1	good	categorical
		2	poor
		3	very poor (holes in walls & roof)
kitchen_repair_state_recode	state of repair of kitchen-recoded	1	Good	categorical
		2	Not good
kitchen_sanitation	state of sanitation of kitchen	1	swept & tidy,	categorical
		2	not swept, items scattered throughout
		3	other (specify
sephut_anybody_sleep	anybody sleep in the separate hut	0	no	categorical
		1	yes
sephut_num_adults_sleep				numeric
sephut_numb_child_slp				numeric
sephut_wall_material	wall material of separate hut	1	permanent stone or brick	categorical
		2	semi-permanent mud/cement or mud/stone
		3	mud
		4	palm leaves/grass/matt
		5	other-specify
sephut_roof_material	roof material of separate hut	1	tiles	categorical
		2	iron sheets
		3	thatch (dry vegetation e.g grass, palm leaves etc)
		4	other-specify
sephut_repair_state	state of repair of separate hut	1	good	categorical
		2	poor
		3	very poor (holes in walls & roof)
sephut_repair_recode	state of repair of separate hut-recoded	1	Good	categorical
		2	Not good
sephut_sanitation	state of sanitation of separate hut	1	swept & tidy,	categorical
		2	not swept, items scattered throughout
		3	other (specify
index_child_sleeps_where	In which structure does the index child sleep?	1	Adults only	categorical
		2	Mixed adults & children bedroom
		3	Children only bedroom (mixed boys/girls)
		4	Boys bedroom
		5	Girls bedroom
		6	Grandparent bedroom
		7	Grandparent bedroom shared with (some) children
		8	Children in lounge
		9	Other(specify)
index_chd_othr_slp_place				text
index_chd_slp_place_recode1		1	With adults	categorical
		2	Mixed kids
		3	Boys only room
		4	Girls only room
		5	Grandparents room
		6	Lounge
		7	Kitchen
		8	Separate hut
		9	Neighbor’s hut
index_chd_share_sleep_place	Index pupil shares sleep room with others	0	no	categorical
		1	yes
index_child_sleep_raised_struct	index child sleep on a raised bed/structure	0	no	categorical
		1	yes
index_child_surface_sleep	surface the index child sleeps on	1	mattress	categorical
		2	rugs/old sheets/mosquito nets
		3	reed mats
		4	nothing (bare frame or floor)
index_chd_surfacesleep_recode	surface the index child sleeps on-recoded	1	Mattress	categorical
		2	Rugs, mats etc
index_child_slp_place_sanitation	index child sleep place sanitation	1	swept & tidy,
		2	not swept, items scattered throughout
		3	other (specify
index_child_organic_mtrl	any organic material in the index child sleep room (e.g.maize, beans, flour etc)	0	no	categorical
		1	yes
index_chd_sleep_pla_floor	floor material of index child sleep place	1	hard clay	categorical
		2	loose clay/dirt
		3	sand
