# Supplementary material for: Beyond poverty, tungiasis is associated with family characteristics and parenting behavior: a case control study in Kenya
Source: BMC Public Health. 2026 Jan 13;26:540. doi: 10.1186/s12889-026-26231-9 (PMC12888424; doi:10.1186/s12889-026-26231-9)
Supplement: Supplementary file 5 — Additional file 5. Elson et al. Pupil dataset 28052025.xlsx Description: Microsoft excel workbook containing data and associated codebook for data collected February 2020-April 2021 during interviews of pupils in Kwale and Siaya counties of Kenya. Contains 64 variables for 395 observations, 174 Kb. [file 12889_2026_26231_MOESM5_ESM.xlsx]

## Sheet: description
Project Name	Tungiasis– an interdisciplinary approach to understand the interactions between parasite and hosts
Manuscript title	Risk factors for tungiasis in Kwale and Siaya counties of Kenya: a case control study
File Name	Elson et al 2025 Tungiasis Risk Factors Kenya Pupil Dataset
Description	Data collected February 2020-April 2021 during interviews of caregivers in Kwale and Siaya counties of Kenya
Structure
number of variables	64
number of observations	395
size of dataset	174 Kb

## Sheet: data
Pupil_ID	Region_code_1kw_2si	School_ID	rfs_date	Class_ID	sex_0F_1M	srf_age	tungiasis_status	intensity_group_fleacounts	SES	shoes_worn	shoes_recode_0closed_1other	uniform_worn	uniform_recode_0complete_1other	uniform_condition	uniformcdn_recode_0torn_1other	adults_live_1bothpar_2mother_3fa	ADULTSlivewith_0bothparents_1oth	who_cares_1mother_2father_3both_	WHO_CARES_1parent_2grandpar_3oth	WHO_CARES_0mother_1other	HHH_SEX	ageofheadofhousehold	Caregiver_SEX	ageofcaregiver	caregiver_relation_child_code	family_fear_0no_1yes	whofear_code	why_fear	whyfear_recode	mother_ed_0no_1dontknow_2prim_3s	father_ed_0no_1dontknow_2prim_3s	father_away	mother_away	parent_know_friends	parent_friend_parents	parent_schmeet_1often_2some_3nev	parent_schmeet_1often_2notoften	parent_homework_1always_2some_3n	parent_checkhomewk	parent_help_hwork_1always_2some_	parent_discipline_0none_1beat_2s	discipline_0beat_1other	unwell_goes_1mother_2father_3par	others	UNWELL_GOES_1parent_2grandparent	unwell_goes_1parent_2other	family_illmonths	family_illmember	family_disability
KW_094_004	1	94	2020-03-12	5	0	11	1	2	1.28541	1	1	1	1	2	1	1	0	3	1	0	1	37	0	27	1	0				1	1	1	1	1	1	1	1	1	1	1	1	0	1		1	1	1	other	0
KW_094_010	1	94	2020-03-11	5	0	10	0	0	0.815804	0	1	3	0	2	1	1	0	3	1	0	1	33	0	27	1	1	1	Beats me	1	3	3	0	0	1	1	2	2	2	1	2	1	0	1		1	1	0		0
KW_094_023	1	94	2020-03-10	3	1	11	0	0	0.629619	1	1	3	0	3	1	1	0	3	1	0	1	32	0	27	1	1	1	Beats me	1	2	2	0	0	1	0	1	1	3	0	3	1	0	4		2	2	0		0
KW_094_033	1	94	2020-03-13	2	1	10	1	2	0.452297	1	1	1	1	1	0	4	1	4	2	1	0	50	0	50	2	0				1	1	1	1	1	1	2	2	3	0	3	1	0	4		2	2	1	grandparent	0
KW_094_058	1	94	2020-03-13	6	0	13	0	0	0.400831	1	1	3	0	3	1	1	0	3	1	0	1	40	0	38	1	1	1	Harsh	2	2	3	1	0	0	0	1	1	2	1	2	1	0	7		4	2	1	grandparent	1
KW_094_059	1	94	2020-03-12	5	0	13	0	0	1.04459	0	1	3	0	2	1	2	1	1	1	0	1	63	0	45	1	0				0	2	1	1	1	1	1	1	3	0	3	1	0	5		3	2	0		0
KW_094_062	1	94	2020-03-11	6	0	13	0	0	0.412733	0	1	3	0	2	1	1	0	3	1	0	1	53	0	37	1	1	3	Beats me	1	2	2	0	0	1	1	1	1	3	0	3	2	1	6		3	2	1	mother	0
KW_094_073	1	94	2020-03-10	2	0	9	1	1	0.385524	0	1	1	1	1	0	4	1	4	2	1	1	63	0	43	2	1	5	Beats me	1	3	3	1	1	1	1	3	2	3	0	3	1	0	4		2	2	1	brother	0
KW_094_076	1	94	2020-03-13	1	0	9	0	0	0.666316	4	0	3	0	3	1	1	0	3	1	0	1	40	0	38	1	0				2	2	1	1	1	1	1	1	1	1	1	1	1	1		1	1	1	brother	1
KW_094_087	1	94	2020-03-12	2	1	9	1	1	0.614312	0	1	1	1	1	0	1	0	2	1	1	1	43	0	33	1	1	3	Strict	2	2	2	0	0	1	1	1	1	1	1	1	1	0	1		1	1	1	other	0
KW_094_090	1	94	2020-03-11	2	1	9	1	2	0.629897	1	1	1	1	1	0	1	0	3	1	0	1	43	0	30	1	0				1	3	1	0	1	1	1	1	1	1	1	1	0	2		1	1	1	brother	0
KW_094_094	1	94	2020-03-10	2	1	9	1	2	0.629619	1	1	3	0	1	0	2	1	1	1	0	0	75	0	37	1	1	2	Beats me	1	0	1	1	0	1	1	1	1	1	1	1	1	0	5		3	2	1	grandparent	1
KW_107_016	1	107	2021-02-03	1	0	8	1	1	0.573273	0	1	1	1	1	0	4	1	4	2	1	1	41	0	36	1	0				1	1	0	1	1	1	2	2	2	1	3	1	0	4		2	2	0		0
KW_107_019	1	107	2021-02-04	1	1	8	0	0	0.614312	0	1	1	1	1	0	1	0	1	1	0	0	40	0	40	1	1	2	Strict	2	2	2	1	0	1	1	2	2	2	1	3	1	0	1		1	1	1	mother	1
KW_107_023	1	107	2021-02-02	1	1	8	0	0	0.836214	3	0	3	0	3	1	1	0	3	1	0	1	55	1	55	3	1	2	Harsh	2	1	2	0	0	1	1	1	1	2	1		1	0	7		4	2	0		0
KW_107_032	1	107	2021-02-02	1	1	9	1	1	0.385524	0	1	1	1	1	0	1	0	1	1	0	1	68	0	27	1	0				1	2	1	0	1	1	1	1	1	1	1	1	0	1		1	1	0		0
KW_107_061	1	107	2021-02-02	2	1	11	0	0	0.853249	0	1	1	1	1	0	1	0	1	1	0	1	63	0	36	1	0				1	1	1	0	1	1	1	1	1	1	1	1	0	1		1	1	1	sister	0
KW_107_070	1	107	2021-02-03	4	1	12	1	1	0.369427	0	1	3	0	1	0	3	1	2	1	1	1	45	1	45	1	0				1	2	1	1	0	0	1	1	1	1	1	3	1	7		4	2	0		0
KW_107_086	1	107	2021-02-02	5	0	13	0	0	0.935138	3	0	3	0	3	1	4	1	2	1	1	1	46	0	48	2	1	3	Strict	2	2	3	1	1	1	1	3	2	2	1	3	2	1	2		1	1	1	grandparent	0
KW_107_102	1	107	2021-02-04	1	1	10	1	2	0.757538	3	0	3	0	1	0	1	0	3	1	0	1	46	0	42	1	0				0	0	1	1	1	1	1	1	1	1	1	1	0	7		4	2	0		0
KW_108_002	1	108	2020-10-05	3	1	12	1	2	0.731981	0	1	0	1			1	0	1	1	0	1	74	0	37	1	0				2	0	1	0	0	0	1	1	2	1	2	1	0	1		1	1	1	father	0
KW_108_003	1	108	2020-09-24	2	1	12	1	2	0.382174	1	1	0	1			2	1	1	1	0	0	39	0	39	1	1	5	Witch	3	0	1		0	1	0	1	1	2	1	3	2	1	8	Neighbours	3	2	1	brother	0
KW_108_007	1	108	2020-09-23	2	1	8	1	2	0.382174	1	1	0	1			2	1	1	1	0	0	36	0	36	1	0				1			0	1	1	1	1	2	1	3	0	1	7		4	2	0		0
KW_108_008	1	108	2020-09-23	2	0	10	1	2	0.382174	1	1	0	1			1	0	3	1	0	1	42	0	35	1	1	2	Harsh	2	2	2	1	0	1	1	1	1	1	1	1	1	0	7		4	2	0		0
KW_108_015	1	108	2020-09-23	2	1	10	1	2	0.747566	1	1	0	1			5	1	5	3	1	1	45	0	28	3	1	4	Harsh	2	1	1	0	0	1	1	1	1	2	1	2	1	0	5		3	2	1	other	0
KW_108_023	1	108	2020-10-02	5	0	12	0	0	0.303499	1	1	0	1			1	0	3	1	0	1	38	0	37	1	1	3	Beats me	1	2	2	1	0	1	1	1	1	1	1	1	1	0	6		3	2	0		0
KW_108_024	1	108	2020-10-02	1	1	11	0	0	0.303499	1	1	0	1			1	0	1	1	0	1	47	0	24	1	0				1	1	1	0	1	1	1	1	2	1	2	1	0	2		1	1	1	brother	0
KW_108_025	1	108	2020-10-02	4	1	11	0	0	0.798754	1	1	0	1			1	0	3	1	0	1	35	0	34	1	1	2	Beats me	1	2	3	1	0	1	1	1	1	1	1	1	2	1	7		4	2	0		0
KW_108_026	1	108	2020-10-03	5	0	12	0	0	0.382174	1	1	0	1			1	0	3	1	0	1	40	0	33	1	1	1	Harsh	2	1	1	0	0	1	0	1	1	2	1	2	1	0	4		2	2	1	other	0
KW_108_027	1	108	2020-10-03	5	0	12	0	0	0.153386	1	1	0	1			1	0	1	1	0	1	35	0	32	1	0				0	3	1	0	1	1	1	1	2	1	2	1	0	1		1	1	0		0
KW_108_028	1	108	2020-10-03	8	0	14	0	0	0.376547	1	1	0	1			1	0	1	1	0	0	56	0	32	1	0				0	2	0	0	1	1	2	2	2	1	3	1	0	1		1	1	0		0
KW_111_003	1	111	2020-08-31	4	1	11	1	1	0.65879	1	1	0	1			4	1	4	2	1	1	58	0	19	3	1	1	Beats me	1	2	3	1	1	1	1	1	1	2	1	2	1	0	7		4	2	0		0
KW_111_004	1	111	2020-09-04	1	0	9	1	2	0.753841	0	1	0	1			1	0	3	1	0	1	29	1	29	1	1	1	Beats me	1	2	2	1	1	1	1			1	1	1	1	0	4		2	2	0		0
KW_111_008	1	111	2020-09-02	1	0	10	1	1	0.798754	1	1	0	1			4	1	4	2	1	0	48	0	48	1	1	2	Beats me	1	0	2	1	0	1	0	1	1	2	1	2	1	0	6		3	2	1	sister	0
KW_111_014	1	111	2020-08-29	3	0	10	1	1	0.621111	1	1	0	1			1	0	3	1	0	1	35	0	24	1	1	1	Beats me	1	2	1	1	0	1	1	1	1	2	1	2	1	0	1		1	1	0		0
KW_111_021	1	111	2020-08-29	1	1	9	1	2	0.718472	0	1	0	1			1	0	1	1	0	1	64	0	30	1	0				1	1	1	1	1	1	1	1	2	1	3	1	0	1		1	1	0		0
KW_111_022	1	111	2020-08-29	2	1	10	1	2	0.272094	0	1	0	1			1	0	1	1	0	0	30	0	30	1	0				1	1	1	0	1	1	2	2	2	1	2	1	0	2		1	1	1	sister	0
KW_111_027	1	111	2020-08-31	2	0	8	0	0	0.382174	1	1	0	1			2	1	1	1	0	0	57	0	29	1	1	2	Harsh	2	2	1	1	0	1	1	1	1	2	1	2	1	0	2		1	1	1	grandparent	0
KW_111_028	1	111	2020-08-31	6	1	14	0	0	0.518777	1	1	0	1			1	0	1	1	0	1	44	0	37	1	0				1	3	1	0	1	1	1	1	2	1	3	1	0	1		1	1	1	sister	0
KW_111_029	1	111	2020-09-02	3	1	12	0	0	0.730999	3	0	0	1			1	0	1	1	0	1	43	0	38	1	1	3	Strict	2	1	1	1	0	1	1	1	1	3	0	3	1	0	2		1	1	0		0
KW_111_030	1	111	2020-09-01	3	0	12	0	0	0.569966	1	1	0	1			4	1	4	2	1	1	59	0	55	2	1	5	Beats me	1	2	1	1	1	1	1	1	1	1	1	1	2	1	7		4	2	0		0
KW_111_031	1	111	2020-09-01	6	0	13	0	0	0.569966	1	1	0	1			1	0	3	1	0	1	47	0	36	1	1	3	Harsh	2	0	2	1	0	1	1	1	1	1	1	1	1	0	7		4	2	1	sister	0
KW_111_032	1	111	2020-09-02	6	0	14	0	0	0.798754	1	1	0	1			4	1	4	2	1	1	39	0	36	3	1	5	Beats me	1	2	3	1	1	1	1	1	1	1	1	1	2	1	7		4	2	1	other	0
KW_120_013	1	120	2021-03-22	3	1	9	0	0	0.309774	0	1	0	1			1	0	3	1	0	1	56	0	47	1	0				3	3	1	0	1	0	1	1	1	1	1	1	0	7		4	2	1	sister	0
KW_120_057	1	120	2021-03-22	3	1	11	1	2	0.820805	0	1	0	1			2	1	1	1	0	1	63	0	30	1	0				2	1	1	0	1	1	1	1	2	1	2	1	0	1		1	1	1	sister	0
KW_122_002	1	122	2021-03-25	1	1	9	1	2	1.307	1	1	3	0	2	1	1	0	3	1	0	1	46	0	30	1	1	5	Harsh	2	2	2	1	0	1	1	2	2	1	1	2	1	0	1		1	1	0		0
KW_122_004	1	122	2021-03-26	1	1	9	1	2	0.408991	1	1	1	1	2	1	1	0	1	1	0	1	60	0	47	1	0				2	2	1	0	1	1	2	2	2	1	2	3	1	1		1	1	0		0
KW_122_022	1	122	2021-03-27	3	0	9	1	1	0.605335	1	1	0	1			1	0	3	1	0	1	42	0	38	1	0				0	2	1	0	0	0	1	1	1	1	1	1	0	7		4	2	0
KW_122_037	1	122	2021-03-25	2	1	8	1	1	1.01403	1	1	0	1			1	0	1	1	0	1	52	0	42	1	0				2	2	1	0	1	1	1	1	1	1	1	3	1	1		1	1	0		0
KW_122_038	1	122	2021-03-27	1	1	10	0	0	0.648641	1	1	0	1			1	0	1	1	0	1	40	0	35	1	0				0	1	1	0	0	0	1	1	2	1	2	1	0	1		1	1	0		0
KW_122_045	1	122	2021-03-26	3	1	11	1	2	0.131733	1	1	0	1			1	0	1	1	0	1	45	0	33	1	0				3	2	0	0	1	1	1	1	1	1	1	1	0	4		2	2	0		0
KW_122_065	1	122	2021-03-26	4	1	11	0	0	0.419853	1	1	0	1			2	1	1	1	0	1	30	0	20	3	0				2	1	1	0	0	0	1	1	3	0	3	3	1	1		1	1	1	other	0
KW_122_067	1	122	2021-03-29	5	1	12	0	0	0.825528	1	1	1	1	2	1	1	0	3	1	0	1	49	0	48	3	0				2	2	1	0	1	1	2	2	2	1	2	1	0	1		1	1	0		0
KW_122_081	1	122	2021-03-27	3	0	12	0	0	0.521425	1	1	1	1	2	1	1	0	2	1	1	0	68	0	36	3	1	1	Strict	2	2	2	1	0	1	1	2	2	2	1	2	3	1	1		1	1	0		0
KW_122_084	1	122	2021-03-29	3	0	13	0	0	0.820408	1	1	0	1			1	0	1	1	0	1	45	0	40	1	0				0	2	1	1	1	1	1	1	3	0	3	1	0	1		1	1	0		0
KW_122_090	1	122	2021-05-13	2	0	10	0	0	0.560215	0	1	0	1			1	0	1	1	0	1	41	0	25	1	0				2	2	0	0	1	1	1	1	1	1	1	3	1	7		4	2	0		0
KW_122_100	1	122	2021-03-25	2	0	12	1	1	0.86392	1	1	0	1			1	0	1	1	0	1	50	0	39	1	1	1	Beats me	1	0	3	1	0	1	1	2	2	1	1	1	1	0	5		3	2	0		1
KW_126_007	1	126	2020-02-14	5	0	14	1	2	0.436271	1	1	1	1	2	1	1	0	1	1	0						1	4	Beats me	1	2	0	1	1	1	1	2	2	2	1	2	2	1	1		1	1	1	other	0
KW_126_010	1	126	2020-02-17	5	0	12	0	0	0.18583	1	1	1	1	2	1	1	0	1	1	0						1	3	Strict	2	1	1	1	1	0	0	2	2	2	1	3	2	1	1		1	1	1	sister	0
KW_126_015	1	126	2020-02-19	5	0	13	0	0	0.42269	1	1	3	0	2	1	5	1	5	3	1	0	40	0	40	3	0				0	2	1	0	1	1	1	1	2	1	3	0	1	8	Friends outside to play	3	2	1	mother	1
KW_126_020	1	126	2020-02-21	4	1	12	1	1	0.745973	1	1	3	0	2	1	1	0	1	1	0	1	53	0	40	1	1	1	Harsh	2	2	2	0	0	1	0	2	2	2	1	3	2	1	5		3	2	0		0
KW_126_023	1	126	2020-02-18	5	1	14	1	2	1.1626	1	1	3	0	2	1	1	0	1	1	0	1	62	0	30	1	0				0	2	1	1	1	1	1	1	1	1	1	2	1	1		1	1	1	brother	0
KW_126_029	1	126	2020-02-17	6	1	14	0	0	0.91216	1	1	3	0	2	1	1	0	3	1	0						1	5	Harsh	2	2	2	1	0	1	1	1	1	2	1	2	2	1	7		4	2	0		0
KW_126_043	1	126	2020-02-14	2	0	9	0	0	0.18583	1	1	1	1	2	1	1	0	1	1	0						1	1	Beats me	1	1	2	1	0	1	1	2	2	1	1	1	0	1	1		1	1	0		1
KW_126_046	1	126	2020-02-19	3	0	9	1	1	1.08971	1	1	3	0	2	1	1	0	1	1	0						1	5	Beats me	1	2	2	1	1	1	1	1	1	1	1	1	1	0	1		1	1	1	brother	1
KW_126_054	1	126	2020-02-20	1	1	9	0	0		1	1	3	0	3	1	5	1	5	3	1	1	45	0	30	3					3	2	1	1	1	1	1	1	3	0	3	0	1	8	Friends	3	2	0		0
KW_126_060	1	126	2020-02-19	3	1	8	1	1	0.694785	1	1	3	0	2	1	5	1	5	3	1	1	69	1	69	2	1	5	Harsh	2	3	1	1	1	1	1	1	1	2	1	2	2	1	7		4	2	0		0
KW_126_081	1	126	2020-02-18	4	0	10	0	0	0.42269	1	1	3	0	2	1	1	0	3	1	0						1	1	Harsh	2	2	2	0	0	1	1	1	1	1	1	1	2	1	4		2	2	0		0
KW_126_092	1	126	2020-02-18	2	1	10	1	1	0.62427	1	1	1	1	1	0	5	1	5	3	1	1	22	1	22	5	1	1	Beats me	1	2	1	1	1	1	1	2	2	1	1	1	2	1	6		3	2	1	mother	0
KW_130_004	1	130	2020-09-11	5	1	14	1	2	0.569966	1	1	0	1			1	0	1	1	0	1	58	0	37	1	1	3	Beats me	1	0	2	1	0	1	1	2	2	3	0	3	1	0	1		1	1	1	sister	0
KW_130_005	1	130	2020-09-11	2	0	10	1	1	0.648641	1	1	0	1			1	0	1	1	0	1	65	0	45	1	0				1	1	1	0	1	1	1	1	3	0	3	1	0	1		1	1	1	sister	0
KW_130_013	1	130	2020-09-11	2	1	9	1	2	0.798754	1	1	0	1			1	0	3	1	0	1	42	0	36	3	1	3	Harsh	2	2	2	1	0	0	0	1	1	1	1	1	1	0	7		4	2	1	sister	0
KW_130_017	1	130	2020-09-10	2	1	10	1	2	1.03769	1	1	0	1			1	0	1	1	0	1	65	0	57	1	0				1	1	0	0	1	1	1	1	1	1	1	1	0	2		1	1	1	brother	0
KW_130_022	1	130	2020-09-10	1	1	8	1	2	0.303499	1	1	0	1			2	1	1	1	0	0	52	0	34	1	1	2	Harsh	2	1	1	1	0	1	1	1	1	2	1	3	1	0	1		1	1	0		0
KW_130_023	1	130	2020-09-11	2	0	12	1	2	0.281846	1	1	0	1			1	0	1	1	0	1	52	0	29	1	1	2	Beats me	1	0	2	1	0	1	1	2	2	1	1	1	2	1	7		4	2	1	grandparent	0
KW_130_026	1	130	2020-09-12	5	1	13	0	0	0.680793	0	1	0	1			5	1	5	3	1	1	41	0	33	1	0				1	1		0	0	0	2	2	2	1	2	1	0	5		3	2	1	sister	0
KW_130_027	1	130	2020-09-12	2	0	8	0	0	0.585949	1	1	0	1			1	0	3	1	0	1	50	0	35	1	1	1	Harsh	2	2	1	1	0	1	1	1	1	1	1	1	1	0	1		1	1	0		0
KW_130_028	1	130	2020-09-12	2	0	11	0	0	0.510634	1	1	0	1			2	1	1	1	0	0	36	0	36	1	1	2	Harsh	2	2			0	1	1	1	1	3	0	3	2	1	7		4	2	1	mother	0
KW_130_029	1	130	2020-09-14	2	0	9	0	0	0.303499	1	1	0	1			2	1	1	1	0	1	37	0	33	1	1	1	Harsh	2	0	2	1	0	1	1	2	2	3	0	3	2	1	4		2	2	1	mother	0
KW_130_030	1	130	2020-09-14	6	0	13	0	0	0.887579	1	1	0	1			1	0	2	1	1	1	38	0	39	1	1	1	Harsh	2	2	2	0	0	0	0	1	1	2	1	2	1	0	8	ruiya my friend	3	2	0		0
KW_130_031	1	130	2020-09-14	1	1	9	0	0	0.0866125	0	1	0	1			4	1	4	2	1	1	46	0	45	2	0				1	1	1	1	0	0	1	1	2	1	2	1	0	4		2	2	1	brother	0
KW_135_003	1	135	2021-02-23	4	1	13	1	1	0.831198	1	1	1	1	2	1	3	1	2	1	1	1	45	1	45	1	1	1	Beats me	1	2	0	0	1	1	1	1	1	3	0	3	1	0	2		1	1	1	sister	0
KW_135_018	1	135	2021-02-24	3	1	11	1	1	0.562846	0	1	3	0	1	0	1	0	3	1	0	1	40	0	24	1	0				0	2	0	0	1	1	1	1	1	1	2	1	0	7		4	2	0		0
KW_135_033	1	135	2021-02-27	4	0	14	0	0	0.920023	1	1	1	1	2	1	2	1	1	1	0	0	56	0	56	1	0				0	1	0	0	1	1	2	2	2	1	3	1	0	1		1	1	1	grandparent	0
KW_135_036	1	135	2021-02-25	6	0	14	0	0	0.704934	1	1	3	0	3	1	4	1	4	2	1	1	70	0	65	2	1	5	Harsh	2	2	1	1	1	1	1	1	1	1	1	1	2	1	7		4	2	1	grandparent	0
KW_135_048	1	135	2021-02-23	2	0	9	1	2	0.787892	1	1	1	1	3	1	5	1	5	3	1	1	50	0	27	3	1	5	Harsh	2	2	2	1		1	1	2	2	3	0	3	2	1	5		3	2	1	sister	0
KW_135_067	1	135	2021-02-24	3	0	11	0	0	0.824312	4	0	3	0	3	1	1	0	1	1	0	1	35	0	27	1	0				2	1	0	1	1	1	2	2	2	1	2	1	0	1		1	1	1	father	0
KW_135_071	1	135	2021-02-25	3	0	9	0	0	0.564731	1	1	1	1	2	1	4	1	4	2	1	0	73	0	73	5	0				1	1	0	0	1	1	1	1	2	1	3	1	0	4		2	2	1	grandparent	0
KW_135_084	1	135	2021-02-23	1	1	8	1	1	0.422882	0	1	3	0	2	1	1	0	3	1	0	1	45	0	42	1	1	5	Harsh	2	2	2	1	0	0	0	2	2	1	1	1	1	0	2		1	1	0		0
KW_135_088	1	135	2021-02-27	2	1	10	1	2	0.702667	1	1	3	0	2	1	4	1	4	2	1	0	40	0	40	2	1	5	Beats me	1	2	2	1	1	1	1	1	1	1	1	1	1	0	7		4	2	1	sister	0
KW_135_089	1	135	2021-02-24	1	1	10	1	1	0.845965	4	0	3	0	2	1	1	0	1	1	0	1	45	0	37	1	1	2	Beats me	1	3	3	1	0	1	1	2	2	1	1	1	1	0	1		1	1	1	brother	0
KW_135_095	1	135	2021-02-25	3	0	9	0	0	1.24211	1	1	1	1	3	1	1	0	3	1	0						1	1	Beats me	1	2	2	1	0	1	1	1	1	1	1	2	1	0	1		1	1	1	brother	0
KW_135_100	1	135	2021-02-27	3	0	9	0	0	0.371312	1	1	1	1	2	1	1	0	1	1	0	1	71	0	49	1	1	1	Beats me	1	0	1	1	0	1	1	2	2	1	1	3	1	0	1		1	1	0
KW_137_008	1	137	2021-02-06	1	0	9	1	1	0.35308	0	1	0	1			1	0	1	1	0	1	34	0	30	1	1	1	Strict	2	1	1	1	0	1	1	1	1	2	1	2	1	0	2		1	1	1	grandparent	1
KW_137_015	1	137	2021-02-09	2	0	8	0	0	0.119057	0	1	1	1	1	0	1	0	1	1	0	1	51	0	30	1	1	1	Strict	2	3	1	1	0	1	1	2	2	2	1	2	1	0	1		1	1	1	brother	0
KW_137_018	1	137	2021-02-10	2	1	9	1	2	0.557219	0	1	3	0	1	0	2	1	1	1	0	0	50	0	30	1	1	2	Beats me	1	1	1	1	0	0	0	1	1	1	1	1	1	0	4		2	2	1	other	0
KW_137_034	1	137	2021-02-08	1	1	8	1	1		3	0	3	0	2	1	1	0	3	1	0	1	59	1	59	1	1	1	Strict	2	3	3	0	0	1	1	2	2	1	1	2	1	0	1		1	1	1	brother	0
KW_137_036	1	137	2021-02-06	3	1	11	1	1	0.272094	0	1	0	1			1	0	3	1	0	1	52	0	42	1	1	4	Beats me	1	2	2	1	0	1	0	1	1	2	1	2	1	0	7		4	2	0		0
KW_137_052	1	137	2021-02-10	3	0	12	0	0	0.340958	3	0	3	0	3	1	2	1	1	1	0	1	49	0	32	1	1	2	Beats me	1	0	1	1	0	1	1	1	1	1	1	3	1	0	1		1	1	1	brother	0
KW_137_061	1	137	2021-02-10	4	0	10	0	0	0.18583	1	1	1	1	2	1	1	0	1	1	0	1	37	0	33	1	1	2	Strict	2	2	1	0	0	1	1	1	1	2	1	2	3	1	2		1	1	0		0
KW_137_066	1	137	2021-02-09	2	0	10	0	0	0.207412	1	1	3	0	2	1	1	0	3	1	0	1	38	0	33	1	1	1	Beats me	1	1	1	1	0	1	1	2	2	1	1	3	1	0	1		1	1	1	sister	0
KW_137_079	1	137	2021-02-09	6	0	13	0	0		1	1	3	0	3	1	1	0	3	1	0	1	39	0	28	1	1	1	Harsh	2	1	2	1	0	1	1	1	1	1	1	1	2	1	7		4	2	0		0
KW_137_091	1	137	2021-02-06	5	1	13	1	1		1	1	3	0	2	1	1	0	3	1	0	1	35	0	33	1	1	3	Beats me	1	0	0	0	0	1	1	2	2	2	1	3	1	0	1		1	1	1	father	0
KW_137_092	1	137	2021-02-08	3	1	12	1	2	0.334264	0	1	3	0	2	1	5	1	5	3	1	1	75	0	41	4	0				1	1	0	0	0	0	1	1	1	1	1	1	0	7		4	2	0		0
KW_137_099	1	137	2021-02-08	7	1	13	0	0	0.507915	1	1	1	1	2	1	1	0	1	1	0	1	50	0	42	1	0				2	3	0	0	1	1	1	1	2	1	3	1	0	1		1	1	1	mother	0
KW_139_004	1	139	2021-02-15	7	0	14	1	1	0.920023	1	1	1	1	1	0	1	0	1	1	0	1	34	0	25	1	0				2	2	1	0	1	1	2	2	3	0	3	1	0	1		1	1	1	mother	0
KW_139_007	1	139	2021-02-16	3	1	13	0	0	0.18583	1	1	1	1	1	0	1	0	1	1	0	1	45	0	37	1	0				0	2	1	0	1	1	1	1	1	1	1	1	0	1		1	1	1	sister	0
KW_139_008	1	139	2021-02-15	4	1	12	1	2	0.207412	1	1	3	0	2	1	4	1	4	2	1	0	71	0	71	2	1	5	Beats me	1	2	0	1	0	1	1	1	1	1	1	3	1	0	4		2	2	1	grandparent	0
KW_139_011	1	139	2021-02-15	2	1	14	1	2	0.745973	1	1	3	0	1	0	2	1	1	1	0	1	23	1	23	4	0				2	1	1	0	1	1	2	2	2	1	2	3	1	7		4	2	0		0
KW_139_014	1	139	2021-02-20	7	1	14	0	0	0.798754	1	1	0	1			1	0	3	1	0	1	42	0	35	1	0				1	2	1	0	1	1	1	1	1	1	1	1	0	7		4	2	0		0
KW_139_016	1	139	2021-02-17	2	0	9	1	2	0.18583	1	1	1	1	1	0	1	0	1	1	0	1	30	0	38	1	0				1	1	1	0	1	1	1	1	1	1	1	1	0	1		1	1	0		0
KW_139_028	1	139	2021-02-22	5	0	14	0	0	0.517185	1	1	3	0	1	0	3	1	2	1	1	1	65	0	42	1	1	1	Harsh	2	0	0	1	0	1	0	1	1	3	0	3	2	1	7		4	2	0		1
KW_139_038	1	139	2021-02-13	2	1	8	1	1	1.12151	1	1	3	0	2	1	1	0	3	1	0	1	59	0	40	1	1	4	Harsh	2	1	1	1	0	1	1	1	1	1	1	1	1	0	4		2	2	0		0
KW_139_040	1	139	2021-02-13	3	1	8	0	0	0.733927	3	0	3	0	2	1	1	0	1	1	0	1	65	0	30	1	1	3	Beats me	1	2	2	1	0	1	1	2	2	1	1	2	1	0	1		1	1	0		0
KW_139_047	1	139	2021-02-16	2	1	11	1	2	1.17172	4	0	3	0	3	1	1	0	3	1	0	1	49	0	41	1	1	2	Harsh	2	3	3	1	0	1	1	1	1	1	1	1	1	0	7		4	2	0		0
KW_139_052	1	139	2021-02-20	4	0	10	0	0	1.1353	1	1	1	1	1	0	4	1	4	2	1	0	60	0	25	3	1	5	Strict	2	2	3	1	1	0	0	1	1	3	0	3	1	0	4		2	2	1	other	0
KW_139_096	1	139	2021-02-13	2	1	10	0	0	0.736704	1	1	1	1	2	1	3	1	2	1	1	1	51	1	51	1	0				1	2	0		1	1	1	1	1	1	2	3	1	2		1	1	1	brother	0
KW_141_001	1	141	2021-04-22	1	0	9	0	0	0.419853	1	1	0	1			1	0	1	1	0	1	64	0	44	1	0				1	1	1	0	1	1	2	2	2	1	2	1	0	1		1	1	0		0
KW_141_011	1	141	2021-04-17	2	1	8	1	1	0.607602	1	1	0	1			1	0	1	1	0	0	50	0	50	1	0				1	1	1	1	1	1	1	1	2	1	2	1	0	1		1	1	0		0
KW_141_014	1	141	2021-04-22	1	0	8	1	1	0.153386	1	1	0	1			1	0	1	1	0	1	68	0	30	1	0				3	0	1	1	0	0	2	2	1	1	3	1	0	1		1	1	0		0
KW_141_027	1	141	2021-04-17	1	1	9	1	1	0.419853	1	1	0	1			1	0	1	1	0	1	36	1	36	1	0				1	1	1	1	0	0	2	2	2	1	2	1	0	1		1	1	0		1
KW_141_032	1	141	2021-04-17	1	1	11	1	2	0.65879	1	1	0	1			2	1	1	1	0	0	65	0	28	1	0				2	1	1	1	1	1	1	1	3	0	3	2	1	1		1	1	0		0
KW_141_042	1	141	2021-04-19	3	0	11	0	0	0.569966	1	1	0	1			1	0	1	1	0	1	34	0	29	1	0				1	1	1	0	1	1	1	1	2	1	2	1	0	1		1	1	0		0
KW_141_045	1	141	2021-04-20	3	0	11	1	2	0.798754	1	1	0	1			4	1	4	2	1	1	43	0	30	2	0				1	1	1	1	1	1	2	2	1	1	1	3	1	4		2	2	0		0
KW_141_071	1	141	2021-04-21	5	1	13	0	0	0.384264	3	0	3	0			1	0	1	1	0	0	42	0	42	1	0				2	3	1	1	1	1	1	1	2	1	2	3	1	1		1	1	0		0
KW_141_077	1	141	2021-04-19	3	1	12	0	0	0.382174	1	1	0	1			1	0	1	1	0	0	56	0	45	1	0				3	3	1	1	1	1	1	1	1	1	1	3	1	1		1	1	0		0
KW_141_079	1	141	2021-04-22	3	1	13	0	0	0.635132	1	1	0	1			1	0	1	1	0	1	53	0	50	1	0				1	1	1	0	1	1	1	1	1	1	3	3	1	2		1	1	0		0
KW_141_082	1	141	2021-04-21	1	1	12	1	2	0.32555	0	1	0	1			1	0	1	1	0	1	58	0	32	1	0				2	3	0	1	1	1	1	1	2	1	3	1	0	1		1	1	0		0
KW_141_089	1	141	2021-04-20	3	0	14	0	0	0.820805	0	1	0	1			1	0	1	1	0	1	55	0	46	1	0				0	1	1	0	1	1	1	1	1	1	3	1	0	1		1	1	0		0
KW_144_003	1	144	2021-05-03	1	0	8	1	1	0.18583	1	1	1	1	2	1	4	1	4	2	1	1	40	1	40	1	0				1	1	1	1	1	1	2	2	3	0	3	1	0	4		2	2	0		0
KW_144_009	1	144	2021-05-03	2	0	9	1	1	0.586782	0	1	1	1	2	1	1	0	3	1	0	1	35	0	34	1	0				2	2	1	0	1	1	1	1	2	1	2	3	1	1		1	1	1	mother	0
KW_144_016	1	144	2021-05-06	1	0	9	1	1	0.452297	1	1	1	1	1	0	1	0	1	1	0	1	60	0	40	1	0				1	1	1	0	1	1	2	2	2	1	2	1	0	1		1	1	0		0
KW_144_028	1	144	2021-05-04	2	1	9	0	0	1.01403	1	1	0	1			1	0	1	1	0	1	38	0	34	1	1	5	Beats me	1	0	2	1	0	1	1	2	2	1	1	1	1	0	5		3	2	1	brother	0
KW_144_042	1	144	2021-05-04	1	1	11	1	2	0.585843	3	0	1	1	2	1	1	0	1	1	0	1	50	0	38	1	0				1	1	1	0	1	1	2	2	2	1	2	3	1	2		1	1	0		0
KW_144_043	1	144	2021-04-30	3	1	12	0	0	0.368664	1	1	0	1			1	0	1	1	0	1	38	0	26	1	0				0	1	0	0	1	1	2	2	2	1	2	1	0	7		4	2	0		0
KW_144_046	1	144	2021-04-30	2	1	11	1	2	0.542537	3	0	1	1	1	0	1	0	1	1	0	1	50	0	40	1	0				2	2	1	0	1	1	2	2	2	1	3	3	1					0		0
KW_144_064	1	144	2021-05-03	2	0	11	0	0	0.250718	1	1	3	0	3	1	4	1	4	2	1	1	66	0	50	2	1	5	Beats me	1	2	2	0	0	1	1	1	1	1	1	1	3	1	4		2	2	0		0
KW_144_071	1	144	2021-05-06	5	0	12	0	0	0.18583	1	1	1	1	2	1	6	1	6	3	1	1	45	1	45	5	0				2	2	1	1	1	1	1	1	2	1	2	0	1	7		4	2	0		0
KW_144_078	1	144	2021-05-06	5	0	13	0	0	1.37788	1	1	3	0	3	1	1	0	1	1	0	1	41	0	38	1	0				2	2	1	0	1	1	1	1	1	1	1	1	0	1		1	1	0		0
KW_144_102	1	144	2021-05-04	3	1	12	1	1	0.26917	0	1	1	1	1	0	1	0	1	1	0	1	43	1	43	1	0				2	2	1	1	1	1	1	1	1	1	1	1	0	1		1	1	1	father	0
KW_144_105	1	144	2021-05-07	2	0	12	0	0	0.798754	1	1	0	1			1	0	1	1	0	1	60	0	45	1	0				2	1	0	0	1	1	1	1	1	1	1	3	1	1		1	1	1	father	0
KW_240_005	1	240	2020-03-05	5	1	12	1	2	1.1353	1	1	1	1	1	0	1	0	1	1	0	1	38	0	39	1	1	5	Strict	2	2	2	0	0	1	1	1	1	2	1	2	1	0	1		1	1	0		0
KW_240_006	1	240	2020-02-28	4	1	13	1	2	0.183945	0	1	3	0	2	1	1	0	3	1	0	1	58	0	30	1	0				0	2	0	0	0	0	2	2	2	1	2	1	0	7		4	2	1	sister	0
KW_240_007	1	240	2020-02-29	5	1	13	0	0	0.465997	1	1	3	0	3	1	1	0	1	1	0	1	38	0	32	1	1	1	Beats me	1	2	3	1	0	1	1	2	2	1	1	1	1	0	1		1	1	1	brother	0
KW_240_009	1	240	2020-03-06	5	1	13	0	0	0.401108	1	1	1	1	1	0	1	0	1	1	0	1	31	0	28	1	0				2	2	1	0	1	1	2	2	2	1	2	1	0	1		1	1	0		0
KW_240_010	1	240	2020-02-27	3	1	9	1	1	1.11137	1	1	3	0	3	1	2	1	1	1	0	0	44	0	44	1	1	2	Beats me	1	1	1	1	0	1	1	1	1	1	1	1	1	0	7		4	2	0		0
KW_240_037	1	240	2020-03-05	2	0	8	0	0	0.855047	1	1	3	0	3	1	1	0	3	1	0	1	36	0	35	1	1	1	Beats me	1	2	2	1	0	1	0	1	1	1	1	1	1	0	7		4	2	1	grandparent	0
KW_240_045	1	240	2020-02-28	4	0	11	0	0	0.18583	1	1	1	1	2	1	2	1	1	1	0	1	68	0	42	1	1	3	Strict	2	2	0	1	1	0	0	2	2	2	1	3	1	0	1		1	1	1	other	0
KW_240_054	1	240	2020-02-27	3	1	11	0	0	0.290823	0	1	1	1	1	0	1	0	1	1	0	1	48	0	41	1	0				0	2	1	0	1	1	1	1	1	1	1	1	0	1		1	1	1	mother	0
KW_240_059	1	240	2020-03-05	4	1	11	1	2	0.829591	0	1	1	1	1	0	1	0	1	1	0	1	42	0	38	1	0				1	3	1	0	1	1	2	2	2	1	3	2	1	1		1	1	0		1
KW_240_071	1	240	2020-02-27	2	0	9	1	2	0.971401	1	1	3	0	1	0	1	0	3	1	0	1	40	0	31	1	1	3	Harsh	2	2	2	0	0	0	0	1	1	1	1	1	1	0	7		4	2	1	father	0
KW_240_078	1	240	2020-03-06	2	0	8	0	0	0.844898	1	1	3	0	2	1	2	1	1	1	0	0	36	0	36	1	1	2	Beats me	1	2	1	1	0	1	1	1	1	1	1	1	1	0	7		4	2	1	brother	0
KW_240_095	1	240	2020-02-29	1	1	10	1	1	0.562846	0	1	3	0	2	1	4	1	4	2	1	0	73	0	73	2	1	5			2	1	1	1	1	1	1	1	1	1	1	1	0	7		4	2	0		0
KW_247_014	1	247	2021-05-01	1	0	10	0	0	0.820805	0	1	0	1			1	0	1	1	0	0	37	0	37	1	0				1	3	1	0	1	1	1	1	1	1	2	1	0	1		1	1	0		0
KW_247_017	1	247	2021-04-29	2	1	10	1	2	0.635132	1	1	0	1			1	0	1	1	0	1	36	0	29	1	0				0	0	1	0	1	1	1	1	3	0	3	0	1	7		4	2	1	grandparent	0
KW_247_021	1	247	2021-04-28	2	1	9	1	1	0.635132	1	1	0	1			1	0	1	1	0	1	32	0	28	1	1	5	Beats me	1	3	3	1	0	1	1	2	2	2	1	2	3	1	1		1	1	0		0
KW_247_023	1	247	2021-04-27	1	1	9	1	2	0.635132	1	1	0	1			1	0	1	1	0	1	44	0	29	1	0				1	1	0	0	1	1	1	1	2	1	3	1	0	2		1	1	0		0
KW_247_028	1	247	2021-05-01	1	1	8	0	0	0.635132	1	1	0	1			2	1	1	1	0	1	32	0	26	1	0				1	1	1	0	1	1	1	1	2	1	2	3	1	1		1	1	0		0
KW_247_037	1	247	2021-04-26	2	1	13	0	0	0.820805	0	1	0	1			1	0	1	1	0	1	52	0	42	1	0				1	1	0	0	1	1	1	1	1	1	1	1	0	1		1	1	0		0
KW_247_064	1	247	2021-04-29	2	0	11	0	0	0.18583	1	1	1	1	3	1	2	1	1	1	0	0	45	0	45	1	0				0	1	0	0	1	1	1	1	3	0	3	1	0	1		1	1	0		0
KW_247_079	1	247	2021-04-28	4	0	13	1	2	0.798754	1	1	0	1			2	1	1	1	0	1	86	0	62	1	0				2	1	1	0	1	1	2	2	1	1	1	1	0	1		1	1	0		0
KW_247_084	1	247	2021-05-01	6	1	12	1	2	1.53893	1	1	0	1			1	0	1	1	0	1	48	0	40	1	0				0	3	1	0	1	1	1	1	2	1	3	1	0	7		4	2	1	sister	0
KW_247_094	1	247	2021-04-29	3	1	11	1	1	0.731981	0	1	0	1			2	1	1	1	0	1	69	0	33	1	0				1	1	1	0	1	1	2	2	2	1	2	3	1	1		1	1	0		0
KW_247_096	1	247	2021-04-27	2	1	11	0	0	0.382174	1	1	0	1			2	1	1	1	0	0	38	0	38	1	0				2	1	1	0	1	1	1	1	2	1	2	1	0	1		1	1	0		0
KW_247_099	1	247	2021-05-01	2	1	10	0	0	0.876716	1	1	1	1	2	1	4	1	4	2	1	1	57	0	52	2	0				1	3	1	1	1	1	1	1	3	0	3	3	1	4		2	2	0		0
KW_283_014	1	283	2021-05-11	7	0	14	0	0	0.681085	1	1	1	1	2	1	1	0	1	1	0	1	55	0	37	1	0				0	3	1	0	1	1	2	2	2	1	2	1	0	1		1	1	0		0
KW_283_078	1	283	2021-05-11	4	1	13	1	1	0.619106	1	1	0	1			1	0	1	1	0	1	51	0	38	1	0				2	2	0	0	1	1	1	1	1	1	1	1	0	8	Friends in the neighbourhood	3	2	1	mother	0
KW_309_003	1	309	2020-10-09	3	0	10	1	2	0.597453	1	1	0	1			1	0	1	1	0	1	38	0	29	1	0				0	1	1	0	1	1	1	1	1	1	3	1	0	1		1	1	0		0
KW_309_005	1	309	2020-10-09	4	0	13	1	2	0.153386	1	1	0	1			1	0	3	1	0	1	38	0	24	1	0				1	0	1	0	0	0	2	2	3	0	3	2	1	1		1	1	1	mother	0
KW_309_006	1	309	2020-10-09	5	1	14	1	2		0	1	0	1			4	1				1	65	0	60	2	1	5	Strict	2	2	2	1	1	1	1	2	2	1	1	3	1	0	4		2	2	1	sister	0
KW_309_014	1	309	2020-10-10	7	1	14	1	2	1.1862	0	1	0	1			1	0	1	1	0	1	53	1	53	1	0				2	1	1	0	0	0	1	1	3	0	3	2	1	1		1	1	1	brother	0
KW_309_018	1	309	2020-10-10	2	0	8	1	1	0.887579	1	1	0	1			4	1	4	2	1	1	78	0	28	3	0				2	1	1	1	1	1	1	1	1	1	1	1	0	5		3	2	0		0
KW_309_021	1	309	2020-10-09	2	1	10	1	2	0.325152	1	1	0	1			1	0	3	1	0	0	36	0	36	1	0				2	2	1	0	1	1	2	2	1	1	2	1	0					0		0
KW_309_022	1	309	2020-10-12	2	0	14	0	0	0.175039	1	1	0	1			1	0	1	1	0	1	50	0	45	1	0				1	2	1	0	1	1	1	1	2	1	2	1	0	1		1	1	1	sister	0
KW_309_023	1	309	2020-10-12	2	1	10	0	0	0.368664	1	1	0	1			1	0	1	1	0	1	36	0	22	1	0				0	2	1	0	0	0	1	1	3	0	3	1	0	1		1	1	1	brother	0
KW_309_025	1	309	2020-10-12	1	1	10	0	0	0.532287	1	1	0	1			1	0	3	1	0	1	28	0	25	1	0				2	2	1	0	1	1	1	1	3	0	3	1	0	7		4	2	0		0
KW_309_026	1	309	2020-10-13	8	0	14	0	0	0.747566	1	1	0	1			2	1	1	1	0	0	65	0	43	1	0				2	1	1	0	1	1	1	1	1	1	1	1	0	7		4	2	0		1
KW_309_027	1	309	2020-10-13	6	0	14	0	0	0.844272	1	1	0	1			3	1	6	3	1	1	33	0	28	1	1	1	Harsh	2	2	2	1	0	0	0	3	2	1	1	1	1	0	7		4	2	0		0
KW_309_029	1	309	2020-10-13	1	0	8	0	0	0.86392	1	1	0	1			1	0	1	1	0	1	42	0	30	1	0				2	1	1	0	1	1	2	2	3	0	3	1	0	1		1	1	0		0
KW_319_010	1	319	2021-05-12	2	1	10	0	0	0.384264	3	0	3	0	1	0	1	0	1	1	0	1	45	0	31	1	0				1	1	1	0	1	1	2	2	2	1	2	1	0	1		1	1	0		0
KW_319_045	1	319	2021-05-12	4	0	11	1	1	1.1862	0	1	0	1			1	0	1	1	0	1	37	0	28	1	0				3	2	0	0	1	0	2	2	1	1	1	1	0	7		4	2	0		0
KW_321_001	1	321	2020-10-22	3	1	11	1	2	0.887579	1	1	0	1			1	0	1	1	0	1	66	0	26	3	1	5	Strict	2	1	2	1	0	1	1	2	2	3	0	2	1	0	1		1	1	1	mother	0
KW_321_003	1	321	2020-10-22	5	1	12	1	1	1.20187	1	1	0	1			1	0	1	1	0	1	45	0	33	1	1	1	Strict	2	2	2	1	0	1	1	2	2	1	1	3	0	1	2		1	1	1	brother	0
KW_321_005	1	321	2020-10-23	1	1	8	1	2	0.782188	3	0	0	1			1	0	1	1	0	1	34	1	22	3	1	1	Harsh	2	2	3	1	1	1	1	2	2	1	1		2	1	2		1	1	1	sister	0
KW_321_006	1	321	2020-10-22	3	1	13	1	2	0.0866125	0	1	0	1			2	1	1	1	0	1	70	0	35	1	1	2	Harsh	2	2	1	1	1	1	1	1	1	1	1	1	1	0	7		4	2	1	sister	0
KW_321_013	1	321	2020-10-24	1	1	9	1	1	0.303499	1	1	0	1			1	0	1	1	0	0	47	0	27	1	0				2	1	1	0	1	1	2	2	2	1	2	1	0	1		1	1	0		0
KW_321_014	1	321	2020-10-23	7	0	14	0	0	0.368664	1	1	0	1			2	1	1	1	0	0	31	0	31	1	0				2	1	1	0	0	0	1	1	2	1	3	2	1	1		1	1	1	brother	0
KW_321_015	1	321	2020-10-23	6	1	11	0	0	0.769219	1	1	0	1			1	0	1	1	0	1	41	0	37	1	0				2	2	0	0	1	1	1	1	2	1	3	1	0	1		1	1	1	sister	0
KW_321_016	1	321	2020-10-26	5	0	14	0	0	0.325152	1	1	0	1			4	1	4	2	1	0	48	0	48	2	1	5	Strict	2	1	1	1	1	1	1	2	2	1	1	1	1	0	4		2	2	1	other	0
KW_321_017	1	321	2020-10-26	5	0	13	0	0	0.368664	1	1	0	1			1	0	1	1	0	0	61	0	39	1	0				3	3	1	0	1	1	1	1	1	1	2	2	1	7		4	2	0		1
KW_321_019	1	321	2020-10-24	1	0	9	0	0	0.803841	3	0	0	1			1	0	2	1	1	0	58	0	54	1	1	4	Beats me	1	1	3	0	0	1	1	1	1	1	1	1	1	0	7		4	2	1	sister	0
KW_321_020	1	321	2020-10-24	3	0	9	0	0	1.03011	1	1	0	1			1	0	3	1	0	0	58	0	58	2	1	1	Beats me	1	3	3	1	1	1	1	2	2	3	0	3	2	1	7		4	2	1	sister	0
KW_321_022	1	321	2020-10-24	2	1	11	1	2	0.382174	1	1	0	1			2	1	1	1	0	0	68	0	32	1	1	2	Beats me	1	2	1	1	0	1	1	2	2	2	1	2	1	0	1		1	1	1	brother	0
SI_001_001	2	1	2020-09-10	1	1	8	1	2	0.656785	1	1	0	1			1	0	1	1	0	1	53	0	37	5	1	1	Harsh	2	2	2	0	0	1	1	2	2	2	1	2	1	0	7		4	2	1	brother	0
SI_001_003	2	1	2020-09-09	2	0	8	1	2	0.355988	0	1	1	1	2	1	1	0	2	1	1	1	40	1	40	1	0				1	3	1	1	1	1	2	2	1	1	3	1	0	1		1	1	0		0
SI_001_004	2	1	2020-09-10	2	1	10	1	2	0.92663	3	0	0	1			1	0	1	1	0	1	49	0	32	1	0				1	1	0	0	1	1	1	1	3	0	3	0	1	7		4	2	1	grandparent	0
SI_001_005	2	1	2020-09-10	8	0	14	0	0	1.37196	1	1	3	0	3	1	1	0	1	1	0	1	46	0	39	1	0				1	1	1	1	1	1	2	2	2	1	2	3	1	1		1	1	0		0
SI_001_007	2	1	2020-09-11	1	1	10	0	0	0.656785	1	1	0	1			2	1	1	1	0	0	52	0	52	1	0				3	1	1	0	1	1	2	2	3	0	3	1	0	7		4	2	1	other	0
SI_001_008	2	1	2020-09-11	4	1	11	0	0	1.06171	3	0	1	1	1	0	1	0	1	1	0	1	47	0	43	1	1	1	Harsh	2	1	1	1	0	1	1	2	2	1	1	2	1	0	1		1	1	0		0
SI_002_015	2	2	2021-04-01	2	0	9	1	1	1.06813	1	1	1	1	2	1	1	0	1	1	0	1	30	0	27	1	0				1	3	1	0	1	1	2	2	2	1	2	1	0	1		1	1	0		0
SI_002_020	2	2	2021-04-01	2	1	9	0	0	0.635132	1	1	0	1			1	0	1	1	0	1	37	0	34	1	1	4	Harsh	2	2	3	1	0	1	1	2	2	2	1	2	2	1	4		2	2	1	brother	0
SI_003_001	2	3	2020-10-07	4	0	10	1	2	0.689229	1	1	1	1	1	0	1	0	1	1	0	1	62	1	62	1	0				1	1	0	0	1	1	2	2	2	1	2	1	0	1		1	1	0		0
SI_003_002	2	3	2020-10-05	3	1	9	1	1	0.600452	1	1	1	1	2	1	2	1	1	1	0	0	40	0	40	1	0				1	1	1	1	1	1	2	2	2	1	2	1	0	1		1	1	0		0
SI_003_003	2	3	2020-10-09	3	1	10	1	2	1.17534	0	1	1	1	1	0	1	0	2	1	1	1	44	0	21	5	1	5	Beats me	1	3	2	1	0	1	1	2	2	2	1	2	1	0	2		1	1	0		0
SI_003_004	2	3	2020-10-10	3	1	10	1	1	1.17905	0	1	1	1	1	0	4	1	4	2	1	0	70	0	70	2	1	4	Beats me	1	1	1	1	1	1	1	2	2	2	1	3	2	1	4		2	2	0		0
SI_003_006	2	3	2020-10-08	5	1	12	1	2	0.918017	1	1	1	1	1	0	4	1	4	2	1	1	83	0	54	2	0				1	1	1	1	1	1	1	1	2	1	3	1	0	4		2	2	0		0
SI_003_007	2	3	2020-10-08	2	0	8	1	2	1.01403	1	1	0	1			1	0	1	1	0	1	32	0	30	1	0				2	1	0	0	1	0	2	2	2	1	2	1	0	2		1	1	0		0
SI_003_008	2	3	2020-10-06	5	0	12	0	0	0.65155	1	1	1	1	2	1	6	1	6	3	1	0	56	0	27	4	0				1	1	1	1	1	1	3	2	1	1	3	0	1	6		3	2	0		0
SI_003_009	2	3	2020-10-12	2	1	12	0	0	0.95416	3	0	0	1			1	0	1	1	0	1	36	0	24	1	0				1	3	1	0	1	1	1	1	2	1	2	2	1	4		2	2	1	brother	1
SI_003_011	2	3	2020-10-06	5	1	13	0	0	1.1862	0	1	0	1			1	0	1	1	0	1	40	0	36	1	0				1	1	1	0	0	0	2	2	3	0	2	1	0	7		4	2	1	sister	1
SI_003_015	2	3	2020-10-07	2	0	8	0	0	1.10286	1	1	0	1			1	0	1	1	0	0	24	0	24	1	0				1	1	0	0	1	1	2	2	3	0	3	1	0	4		2	2	0		0
SI_003_017	2	3	2020-10-13	1	0	8	0	0	1.12451	1	1	0	1			1	0	1	1	0	1	34	0	30	1	0				1	1	0	0	1	1	1	1	3	0	3	1	0	7		4	2	0		0
SI_003_018	2	3	2020-10-13	7	0	13	0	0	1.13672	3	0	1	1	3	1	2	1	1	1	0	0	50	0	50	1	0				0	2	1	0	1	1	2	2	3	0	3	1	0	1		1	1	0		0
SI_005_002	2	5	2020-09-20	2	1	9	1	2	1.15695	1	1	1	1	2	1	1	0	1	1	0	1	31	0	26	1	0				1	1	1	0	1	1	2	2	2	1	2	3	1	1		1	1	0		0
SI_005_004	2	5	2020-09-24	3	1	10	1	2	0.422762	1	1	1	1	2	1	2	1	1	1	0	1	40	0	31	1	0				3	1	1	0	1	1	2	2	2	1	3	3	1	1		1	1	0		0
SI_005_007	2	5	2020-09-16	1	0	8	1	1	0.94726	0	1	0	1			1	0	1	1	0	1	67	0	45	1	1	5	Beats me	1	1	1	0	0	1	1	2	2	3	0	3	1	0	8	Neighbour	3	2	1	sister	0
SI_005_008	2	5	2020-09-18	4	0	11	1	2	0.635965	0	1	1	1	1	0	1	0	1	1	0	1	39	0	35	1	0				2	2	0	0	1	1	2	2	2	1	2	1	0	1		1	1	0		0
SI_005_009	2	5	2020-09-17	1	1	8	1	2	1.01403	1	1	0	1			1	0	1	1	0	1	62	0	36	1	0				1	1		0	1	1	2	2	3	0	3	1	0	8	My friend's home	3	2	1	sister	1
SI_005_011	2	5	2020-09-24	3	1	12	1	2	0.568359	0	1	0	1			4	1	4	2	1	0	77	0	77	2	0				1	1	0	1	1	1	2	2	2	1	2	1	0	8	A friend	3	2	1	sister	0
SI_005_012	2	5	2020-09-16	3	1	9	0	0	0.422762	1	1	1	1	1	0	1	0	1	1	0	1	32	0	32	1	0				3	3	1	0	1	1	2	2	1	1	2	1	0	1		1	1	0		0
SI_005_014	2	5	2020-09-17	3	0	10	0	0	0.851244	0	1	1	1	1	0	1	0	1	1	0	1	32	0	30	1	0				1	1	1	0	1	1	1	1	1	1	2	1	0	2		1	1	0		0
SI_005_017	2	5	2020-09-18	5	1	12	0	0	1.01403	1	1	0	1			1	0	1	1	0	1	46	0	40	1	0				3	3	0	0	1	1	2	2	2	1	2	1	1	4		2	2	0		0
SI_005_018	2	5	2020-09-19	4	0	10	0	0	1.04648	1	1	1	1	3	1	1	0	1	1	0	1	55	0	40	1	0				1	1	1	0	1	1	1	1	1	1	1	1	0	1		1	1	0		0
SI_005_021	2	5	2020-09-19	7	0	13	0	0	1.03608	0	1	0	1			4	1	4	2	1	0	79	0	79	2	0				2	1	1	1	1	1	1	1	3	0	3	3	1	7		4	2	0		0
SI_005_022	2	5	2020-09-20	2	0	10	0	0	0.374733	0	1	0	1			1	0	1	1	0	1	48	0	30	1	0				2	3	0	0	1	1	1	1	2	1	2	1	0	8	A friend in the neighbourhood	3	2	1	other	0
SI_007_022	2	7	2020-03-23	3	1	9	1	1	1.21864	0	1	1	1	2	1	1	0	1	1	0	1	32	0	28	1	0				3	3	0	0	1	1	1	1	2	1	2	2	1	7		4	2	0		0
SI_007_050	2	7	2020-03-21	4	0	11	0	0	1.02991	3	0	1	1	2	1	1	0	1	1	0	1	56	0	51	1	0				2	1	0	0	1	1	1	1	1	1	2	3	1	7		4	2	1	sister	0
SI_007_066	2	7	2020-03-23	1	1	10	0	0	1.16157	4	0	3	0	2	1	1	0	1	1	0	1	48	0	20	4	1	5	Beats me	1	3	3	0	0	1	1	1	1	1	1	3	2	1	1		1	1	0		0
SI_007_071	2	7	2020-03-24	4	1	11	1	1	0.853058	1	1	1	1	2	1	1	0	1	1	0	1	39	0	34	1	0				1	1	0	0	1	1	2	2	3	0	3	3	1	1		1	1	0		0
SI_007_095	2	7	2020-03-21	3	0	8	1	1	1.2076	3	0	1	1	3	1	4	1	4	2	1	1	82	0	71	2	0				3	3	1	1	0	0	2	2	2	1	3	1	0	4		2	2	0		0
SI_007_098	2	7	2020-03-23	6	0	12	0	0	1.09668	4	0	1	1	2	1	1	0	1	1	0	1	43	0	27	1	1	5	Harsh	2	2	2	0	0	1	1	2	2	1	1	3	1	0	1		1	1	1	sister	0
SI_008_001	2	8	2020-09-05	1	1	9	1	2	0.932301	3	0	0	1			4	1	4	2	1	1	68	0	62	2	1	5	Harsh	2	1	1	1	1	1	1	2	2	2	1	2	1	0	4		2	2	1	grandparent	0
SI_008_002	2	8	2020-08-29	1	1	8	1	1	0.830763	1	1	0	1			1	0	4	2	1	0	60	0	60	2	0				1	1	1	1	1	1	2	2	2	1	2	2	1	1		1	1	0		0
SI_008_003	2	8	2020-09-01	3	1	9	1	2	1.14758	3	0	0	1			1	0	1	1	0	1	52	0	31	1	1	5	Steals	2	2	2	0	0	1	1	1	1	3	0	3	1	0	7		4	2	1	sister	0
SI_008_004	2	8	2020-08-31	2	1	9	1	2	0.635132	1	1	0	1			3	1	1	1	0	0	35	0	35	1	1	4	Beats me	1	0	1	0	0	1	1	1	1	2	1	3	1	0	7		4	2	1	mother	1
SI_008_005	2	8	2020-09-03	2	1	10	1	1	0.798754	1	1	0	1			4	1	4	2	1	1	65	0	41	2	0				2	1		1	1	1	1	1	3	0	3	1	0	7		4	2	1	other	0
SI_008_008	2	8	2020-08-29	7	1	12	0	0	1.25297	1	1	0	1			1	0	1	1	0	1	40	0	32	1	1	1	Beats me	1	2	3	1	0	0	0	1	1	2	1	3	1	0	4		2	2	0		0
SI_008_011	2	8	2020-08-31	3	0	10	0	0	0.42269	1	1	3	0	3	1	5	1	5	3	1	0	58	0	28	1	1	5	Beats me	1	2	1	1	1	1	1	2	2	2	1	2	2	1	1		1	1	0		0
SI_008_013	2	8	2020-09-05	2	0	8	0	0	0.444415	1	1	1	1	2	1	1	0	1	1	0	0	63	0	26	1	0				1	1	1	0	1	1	1	1	1	1	1	1	0	2		1	1	0		0
SI_008_014	2	8	2020-09-01	5	0	11	0	0	1.20168	3	0	1	1	1	0	4	1	4	2	1	1	73	1	73	2	0				1	1	1	1	1	1	1	1	1	1	3	1	0	4		2	2	0		0
SI_008_017	2	8	2020-09-02	1	1	8	0	0	1.03769	1	1	0	1			4	1	4	2	1	0	58	0	58	2	0				1	1	1	1	1	1	2	2	3	0	3	1	0	4		2	2	1	mother	0
SI_008_018	2	8	2020-09-03	2	0	9	0	0	1.04641	1	1	3	0	3	1	1	0	1	1	0	1	43	0	33	1	0				1	1	1	0	1	1	1	1	1	1	2	2	1	1		1	1	0		0
SI_008_019	2	8	2020-09-02	1	0	8	1	1	0.87025	3	0	1	1	2	1	4	1	4	2	1	0	46	0	46	2	0				1	1	1	1	1	1	2	2	3	0	3	0	1	4		2	2	0		0
SI_011_015	2	11	2021-02-02	3	0		0	0	1.28541	1	1	1	1	2	1	1	0	1	1	0	1	32	0	31	1	0				1	1	0	0	1	1	2	2	2	1	2	1	0	4		2	2	0		0
SI_011_021	2	11	2021-01-30	2	1	9	1	2	0.896364	1	1	1	1	2	1	1	0	1	1	0	1	35	0	22	1	0				2	2	0	0	1	1	2	2	2	1	2	1	0	4		2	2	1	other	0
SI_011_041	2	11	2021-02-01	5	1	11	0	0	1.28541	1	1	1	1	2	1	1	0	1	1	0	1	47	0	32	1	0				1	3	1	0	0	0	2	2	2	1	2	1	0	7		4	2	1	grandparent	0
SI_011_050	2	11	2021-01-29	3	0	11	1	2	0.491349	3	0	1	1	2	1	1	0	1	1	0	1	46	0	36	1	0				1	1	0	0	1	1	2	2	2	1	2	2	1	7		4	2	0		0
SI_011_051	2	11	2021-02-03	3	0	11	1	2	1.092	1	1	1	1	2	1	1	0	1	1	0	1	42	0	39	1	0				1	1	1	0	1	1	2	2	1	1	3	0	1	1		1	1	0		0
SI_011_065	2	11	2021-01-29	2	1	10	0	0	0.853058	1	1	1	1	2	1	1	0	1	1	0	1	60	0	43	1	1	1	Beats me	1	1	2	1	0	1	1	2	2	2	1	3	3	1	1		1	1	0		0
SI_011_067	2	11	2021-01-28	4	1	11	1	1	1.00317	1	1	1	1	2	1	2	1	1	1	0	0	39	0	39	1	0				2	2		0	1	1	1	1	2	1	2	1	0	1		1	1	1	sister	0
SI_011_078	2	11	2021-02-03	5	1	14	1	1	0.896364	1	1	1	1	1	0	4	1	4	2	1	1	65	0	45	2	0				1	1	1	1	0	0	3	2	3	0	3	3	1	4		2	2	1	grandparent	0
SI_011_081	2	11	2021-01-30	4	1	14	1	1	1.24211	1	1	1	1	2	1	4	1	4	2	1	0	34	0	34	2	1	5	Beats me	1	2	1			1	1	3	2	2	1	3	3	1	4		2	2	0		0
SI_011_082	2	11	2021-02-03	5	1	14	0	0	0.689158	1	1	3	0	1	0	1	0	1	1	0	1	42	0	32	1	0				1	3	0	1	1	1	2	2	2	1	2	1	0	1		1	1	1	sister	0
SI_011_083	2	11	2021-01-28	5	1	14	1	1	0.874711	1	1	1	1	1	0	1	0	1	1	0	1	42	0	40	1	0				1	3	0	0	1	0	2	2	2	1	3	2	1	7		4	2	1	mother	0
SI_011_098	2	11	2021-02-01	7	0	13	0	0	1.37565	3	0	1	1	3	1	2	1	1	1	0	0	35	0	35	1	0				2	2	1	0	1	1	1	1	2	1	3	1	1	1		1	1	0		0
SI_011_101	2	11	2021-02-02	7	0	14	0	0	1.24211	1	1	1	1	2	1	6	1	6	3	1	1	28	0	23	4	0				1	1	1		1	1	2	2	3	0	3	3	1	6		3	2	0		0
SI_013_003	2	13	2021-03-19	2	1	8	1	1	0.951235	3	0	1	1	2	1	3	1	2	1	1	1	67	1	67	1	0				1	2	0	1	1	1	2	2	3	0	3	1	0	2		1	1	0		1
SI_013_009	2	13	2021-03-29	3	1	9	0	0	0.774383	1	1	1	1	2	1	1	0	1	1	0	0	49	0	49	1	0				1	1	1	0	1	1	2	2	2	1	3	1	0	1		1	1	0		0
SI_013_026	2	13	2021-03-22	1	0	8	0	0	1.41896	3	0	1	1	2	1	1	0	1	1	0	1	50	0	40	1	0				3	1	1	1	1	1	2	2	2	1	2	1	0	1		1	1	0		0
SI_013_040	2	13	2021-03-18	4	0	11	1	1	1.22554	3	0	1	1	2	1	1	0	1	1	0	1	47	0	40	1	0				2	2	0	1	1	1	2	2	2	1	2	1	0	1		1	1	0		0
SI_013_043	2	13	2021-03-18	4	0		0	0	1.18002	3	0	1	1	2	1	1	0	1	1	0	1	42	0	39	1	1	1	Harsh	2	3	3	0	0	1	1	2	2	2	1	2	2	1	4		2	2	0		0
SI_013_045	2	13	2021-03-17	3	0	11	0	0	0.839342	1	1	1	1	2	1	1	0	1	1	0	1	44	0	40	1	0				2	2	0	1	1	1	2	2	2	1	3	1	0	1		1	1	0		0
SI_013_057	2	13	2021-03-22	2	1	11	1	1	0.853058	1	1	1	1	2	1	2	1	1	1	0	0	40	0	40	1	0				1	2	1	0	1	1	2	2	2	1	3	1	0					0		0
SI_013_064	2	13	2021-03-29	5	1	12	1	2	1.01403	1	1	0	1			1	0	1	1	0	1	40	1	34	1	1	4	Beats me	1	2	3	0	0	1	1	3	2	2	1	2	2	1	7		4	2	0		0
SI_013_079	2	13	2021-03-19	5	0	13	1	1	0.918017	1	1	1	1	2	1	4	1	4	2	1	1	70	0	60	2	0				1	2	1	1	1	1	1	1	1	1	2	1	0	4		2	2	0		0
SI_013_087	2	13	2021-03-19	3	0	10	1	2	1.28541	1	1	1	1	2	1	1	0	1	1	0	0	34	0	34	1	0				3	3	1	0	1	1	2	2	1	1	2	1	0	7		4	2	0		0
SI_013_094	2	13	2021-03-18	2	1	13	0	0	1.26787	0	1	1	1	1	0	4	1	4	2	1	1	74	0	69	2	0				2	1	0	1	1	1	1	1	1	1	1	3	1	4		2	2	0		0
SI_013_097	2	13	2021-03-22	6	1	13	0	0	0.597453	1	1	0	1			1	0	1	1	0	1	51	0	45	1	0				2	2	0	0	1	1	2	2	1	1	1	1	0	8		3	2	1	brother	0
SI_014_060	2	14	2021-02-05	3	1	10	1	1	1.44061	3	0	1	1	2	1	2	1	1	1	0	1	51	0	42	1	0				2	2	1	0	1	1	1	1	2	1	3	3	1	1		1	1	0		0
SI_014_071	2	14	2021-02-06	2	1	8	0	0	0.940444	3	0	0	1			4	1	4	2	1	0	58	0	58	2	0				1	1		1	1	1	2	2	2	1	3	1	0	4		2	2	0		0
SI_014_083	2	14	2021-02-05	3	1	9	1	1	0.986398	3	0	1	1	1	0	1	0	1	1	0	1	36	0	23	1	0				1	1	0	0	1	1	2	2	2	1	2	1	0	8	Neigbour	3	2	1	mother	0
SI_014_096	2	14	2021-02-08	2	1	9	0	0	1.20168	3	0	1	1	2	1	4	1	4	2	1	0	75	0	75	2	0				2	2		1	0	0	2	2	3	0	3	1	0	8	Neighbour	3	2	1	grandparent	0
SI_015_003	2	15	2020-10-27	1	1	8	1	2	0.785096	3	0	1	1	1	0	1	0	1	1	0	1	42	0	32	1	1	4	Beats me	1	2	2	1	0	1	1	2	2	2	1	2	1	0	1		1	1	0		0
SI_015_005	2	15	2020-10-23	1	1	8	1	1	0.936398	0	1	1	1	2	1	4	1	4	2	1	0	68	0	68	2	0				1	1	1	1	1	1	2	2	3	0	3	1	0	4		2	2	0		0
SI_015_006	2	15	2020-10-26	1	1	9	1	1	1.11409	0	1	1	1	2	1	2	1	1	1	0	0	45	0	45	2	0				1	1	1	0	1	1	2	2	2	1	2	1	0	1		1	1	0		0
SI_015_007	2	15	2020-10-27	1	0	8	1	2	1.25806	3	0	0	1			1	0	1	1	0	1	38	0	29	1	0				3	3	0	0	1	1	1	1	2	1	2	1	0					0		0
SI_015_008	2	15	2020-10-22	1	0	10	1	2	1.00317	1	1	1	1	1	0	1	0	1	1	0	1	30	0	28	1	0				1	1	1	0	1	1	2	2	2	1	2	0	1	1		1	1	0		0
SI_015_009	2	15	2020-10-17	1	0	12	1	1	1.092	1	1	1	1	2	1	1	0	1	1	0	1	38	0	26	1	0				1	1	1	0	1	1	2	2	2	1	2	1	0	1		1	1	0		0
SI_015_011	2	15	2020-10-17	2	1	11	0	0	1.03608	0	1	0	1			4	1	4	2	1	0	56	0	56	2	1	5	Harsh	2	3	1	1	1	1	1	1	1	1	1	1	2	1	7		4	2	0		0
SI_015_013	2	15	2020-10-22	1	1	10	0	0	0.94726	0	1	0	1			4	1	4	2	1	0	58	0	58	1	0				1	1	1	1	1	0	2	2	3	0	3	1	0	7		4	2	0		0
SI_015_016	2	15	2020-10-23	2	1	10	0	0	1.25297	1	1	0	1			4	1	4	2	1	0	41	0	41	2	0				3	3	0	1	1	1	2	2	1	1	2	1	0	7		4	2	0		0
SI_015_017	2	15	2020-10-24	3	0	10	0	0	1.40817	3	0	0	1			1	0	1	1	0	1	48	0	42	1	0				2	3	0	0	1	1	1	1	1	1	2	3	1	7		4	2	0		0
SI_015_019	2	15	2020-10-24	5	0	12	0	0	0.291029	0	1	1	1	2	1	1	0	1	1	0	1	39	0	21	1	0				3	2	0	1	1	1	2	2	2	1	2	1	0	2		1	1	0		0
SI_015_021	2	15	2020-10-26	1	1	8	0	0	0.530679	0	1	0	1			3	1	2	1	1	1	36	1	36	1	0				1	1	0	1	1	1	2	2	2	1	2	1	0	7		4	2	0		0
SI_018_002	2	18	2020-09-04	5	0	13	0	0	1.40817	3	0	0	1			2	1	1	1	0	1	40	0	33	1	1	5	Witch	3	1	1	1	0	1	1	3	2	2	1	2	1	0	7		4	2	1	sister	0
SI_022_014	2	22	2020-02-24	2	0	8	0	0	1.55062	4	0	3	0	3	1	1	0	1	1	0	1	40	0	33	1	0				1	1	0	0	1	1	1	1	2	1	2	1	0	2		1	1	0		0
SI_022_044	2	22	2020-02-26	2	0	11	1	1	0.65155	1	1	1	1	2	1	2	1	1	1	0	0	44	0	44	2	0				1	1	1	1	1	1	2	2	1	1	1	1	0	1		1	1	1	grandparent	0
SI_022_047	2	22	2020-02-25	4	0	11	1	1	0.918017	1	1	1	1	3	1	4	1	4	2	1	1	80	0	75	2	1	5	Beats me	1	2	3	1	1	1	1	1	1	1	1	3	1	0	4		2	2	1	grandparent	0
SI_022_058	2	22	2020-02-22	3	1	10	0	0	0.713237	0	1	1	1	2	1	1	0	1	1	0	1	60	0	44	1	0				1	1	1	1	1	1	1	1	1	1	1	0	1	1		1	1	0		0
SI_022_059	2	22	2020-02-25	6	1		1	2	0.667576	1	1	1	1	1	0	1	0	1	1	0	1	55	0	48	1	0				2	2	0	0	1	1	2	2	1	1	2	1	0	1		1	1	0		1
SI_022_061	2	22	2020-02-24	3	1	10	1	1	0.936398	0	1	1	1	2	1	2	1	1	1	0	0	39	0	39	1	0				1	1	1	1	1	1	2	2	2	1	3	2	1	6		3	2	0		0
SI_022_066	2	22	2020-02-25	5	1	10	1	2	1.48385	3	0	3	0	1	0	1	0	1	1	0	1	61	1	61	1	1	4	Beats me	1	1	3	1	0	1	1	1	1	2	1	2	1	0	7		4	2	0		0
SI_022_088	2	22	2020-02-27	4	1	13	1	1	0.334335	0	1	1	1	2	1	2	1	6	3	1	1	29	0	27	3	0				1	2	0	1	0	0	2	2	2	1	2	1	1	2		1	1	1	father	0
SI_022_091	2	22	2020-02-26	6	1	13	0	0	1.31168	4	0	3	0	3	1	1	0	1	1	0	1	56	0	42	1	0				1	1	0	0	1	1	1	1	1	1	2	1	0	1		1	1	0		0
SI_022_093	2	22	2020-02-26	8	1	12	0	0	0.829591	0	1	1	1	1	0	1	0	1	1	0	1	58	0	44	1	0				2	3	1	1	0	0	2	2	1	1	1	1	0	1		1	1	0		0
SI_022_094	2	22	2020-02-22	6	1	10	0	0	1.04648	1	1	1	1	2	1	4	1	4	2	1	1	57	0	52	1	0				0	3		1	0	0	2	2	3	0	3	1	0	7		4	2	0		1
SI_026_037	2	26	2021-02-10	3	1	9	1	1	1.25695	4	0	1	1	2	1	1	0	1	1	0	1	34	0	26	1	0				1	1	0	0	1	1	3	2	2	1	2	3	1	7		4	2	0		0
SI_026_050	2	26	2021-02-11	3	1	11	0	0	1.35771	3	0	1	1	2	1	4	1	4	2	1	0	58	0	58	2	0				1	1	1	1	1	1	1	1	2	1	3	1	0	4		2	2	0		0
SI_026_069	2	26	2021-02-11	6	0	12	0	0	1.41896	3	0	1	1	2	1	1	0	1	1	0	1	43	0	33	1	1	2	Harsh	2	2	3	0	0	1	1	2	2	1	1	3	2	1	2		1	1	1	brother	0
SI_026_078	2	26	2021-02-10	4	0	12	1	1	1.37565	3	0	1	1	1	0	1	0	1	1	0	1	39	0	35	1	1	1	Beats me	1	2	2	0	0	1	1	1	1	2	1	2	1	0	1		1	1	0		0
SI_027_005	2	27	2020-03-05	2	0	9	1	1	0.952174	0	1	1	1	3	1	1	0	1	1	0	1	54	0	45	1	1	3	Beats me	1	3	3	0	0	1	0	1	1	2	1	2	1	0	2		1	1	1	mother	0
SI_027_012	2	27	2020-03-07	1	0	8	0	0	1.31168	4	0	3	0	2	1	1	0	1	1	0	1	35	0	27	1	1	2	Beats me	1	3	1	0	0	1	1	1	1	2	1	3	1	0	1		1	1	0		0
SI_027_014	2	27	2020-03-07	2	0	8	0	0	1.06888	4	0	3	0	3	1	1	0	1	1	0	1	30	0	25	1	0				1	1	1	0	1	1	2	2	2	1	3	1	0	1		1	1	0		1
SI_027_029	2	27	2020-03-09	2	1	10	1	1	1.33562	4	0	1	1	3	1	1	0	1	1	0	1	34	0	28	1	0				2	2	0	0	1	1	1	1	1	1	1	1	0	2		1	1	0		0
SI_027_031	2	27	2020-09-27	3	1	11	1	1	0.825321	1	1	1	1	3	1	1	0	1	1	0	1	33	0	30	1	0				1	1	1	0	1	1	2	2	2	1	2	1	0	2		1	1	0		0
SI_027_034	2	27	2020-01-20	2	1	9	1	1	0.918017	1	1	1	1	2	1	4	1	4	2	1	0	50	0	50	2	0				2	3	1	1	1	1	2	2	2	1	2	2	1	4		2	2	0		0
SI_027_039	2	27	2020-03-09	4	1	11	0	0	1.21864	0	1	1	1	1	0	1	0	1	1	0	1	45	1	45	1	1	1	Beats me	1	2	2	0	0	1	1	1	1	2	1	2	1	0	2		1	1	1	brother	0
SI_027_051	2	27	2020-03-10	3	1	11	0	0	0.801122	3	0	1	1	2	1	1	0	1	1	0	1	52	0	38	1	0				3	3	1	0	1	0	2	2	2	1	2	0	1	7		4	2	1	father	0
SI_027_060	2	27	2020-03-07	4	0	11	0	0	1.3503	1	1	3	0	2	1	1	0	1	1	0	1	47	0	37	1	0				1	3	1	0	1	0	2	2	2	1	2	0	1	7		4	2	1	brother	0
SI_027_063	2	27	2020-03-10	5	0	11	0	0	0.534655	3	0	1	1	3	1	2	1	1	1	0	1	54	0	37	1	0				1	1	1	0	1	1	1	1	2	1	3	1	0	1		1	1	0		0
SI_027_098	2	27	2020-03-09	4	1	13	1	2	1.28541	1	1	1	1	1	0	1	0	1	1	0	1	56	0	46	1	0				3	3	0	0	1	1	2	2	3	0	3	1	0	1		1	1	0		0
SI_027_102	2	27	2020-03-10	3	1		1	2	0.851244	0	1	1	1	2	1	1	0	1	1	0	1	52	0	32	1	0				2	2	0	0	1	1	2	2	1	1	1	1	0	2		1	1	1	brother	1
SI_036_003	2	36	2020-10-14	6	1	14	0	0	1.21435	4	0	0	1			2	1	1	1	0	0	45	0	45	1	0				2	1	1	0	1	0	2	2	2	1	2	1	0	8	Doctor in the neighbourhood	3	2	0		0
SI_038_037	2	38	2021-03-23	3	1	10	1	2	0.95416	3	0	0	1			4	1	4	2	1	1	68	1	68	2	0				1	1	1	1	1	1	2	2	2	1	3	3	1	4		2	2	0		0
SI_038_062	2	38	2021-03-23	3	0	10	0	0	0.86392	1	1	0	1			1	0	1	1	0	1	40	1	40	1	0				1	1	0	0	1	0	1	1	1	1	1	3	1	8	Church	3	2	0		0
SI_044_005	2	44	2020-02-18	2	0	8	0	0	1.26656	3	0	3	0	3	1	1	0	1	1	0	1	48	0	32	1	0				1	1	0	0	1	1	1	1	1	1	2	1	0	1		1	1	1	brother	0
SI_044_008	2	44	2020-02-18	2	0	8	1	1	1.2559	1	1	3	0	2	1	4	1	4	2	1	0	50	0	50	2	1	5	Beats me	1	1	3	1	1	0	0	1	1	1	1	1	1	0	7		4	2	0		0
SI_044_015	2	44	2020-02-20	3	0	8	0	0	0.58659	1	1	1	1	3	1	1	0	1	1	0	1	39	1	39	1	0				1	2	1	0	1	1	2	2	2	1	1	1	0	1		1	1	0		0
SI_044_019	2	44	2020-02-17	2	1	9	1	1	1.27462	1	1	0	1			1	0	2	1	1	1	36	0	34	1	1	5	Beats me	1	1	1	0	0	1	1	2	2	2	1	2	1	0	2		1	1	0		0
SI_044_034	2	44	2020-02-21	3	1	10	0	0	0.732464	1	1	3	0	2	1	4	1	4	2	1	0	66	0	66	2	0				1	1	1	1	1	1	2	2	2	1	3	1	0	7		4	2	0		0
SI_044_037	2	44	2020-02-20	3	1	10	0	0	1.37196	1	1	3	0	2	1	1	0	1	1	0	1	34	0	23	5	1	4	Harsh	2	2	2	0	0	0	0	2	2	1	1	2	1	0	7		4	2	1	brother	1
SI_044_047	2	44	2020-02-21	4	1	9	1	1	1.25506	3	0	3	0	2	1	1	0	1	1	0	1	40	0	30	1	0				2	2	1	1	1	1	2	2	2	1	1	1	0	7		4	2	0		0
SI_044_048	2	44	2020-02-19	4	1	10	1	2	1.4631	1	1	1	1	2	1	1	0	1	1	0	1	40	0	31	1	0				3	3	1	0	1	1	2	2	1	1	2	1	0	2		1	1	0		0
SI_044_050	2	44	2020-02-18	2	1	10	1	2	0.357802	1	1	1	1	1	0	4	1	4	2	1	0	40	0	40	2	0				2	3	1	1	1	1	2	2	1	1	2	1	0	6		3	2	1	brother	0
SI_044_058	2	44	2020-02-17	4	0	10	1	2	1.10427	3	0	0	1			1	0	1	1	0	1	60	1	60	1	1	1	Harsh	2	3	0	0	0	1	1	2	2	1	1	1	2	1	7		4	2	1	sister	0
SI_044_071	2	44	2020-02-21	7	0	14	0	0	1.05149	3	0	3	0	3	1	1	0	1	1	0	1	50	0	49	1	1	4	Harsh	2	2	2	1	0	1	1	2	2	2	1	3	1	0	1		1	1	0		0
SI_045_004	2	45	2021-03-31	2	0	8	0	0	0.86392	1	1	0	1			1	0	1	1	0	1	32	0	30	1	1	1	Beats me	1	2	2	0	0	1	1	3	2	1	1	2	1	0	7		4	2	0		0
SI_045_022	2	45	2021-03-31	2	1	9	1	2	1.02991	3	0	1	1	1	0	2	1	1	1	0	1	51	0	45	1	0				1	1	1	0	1	1	2	2	3	0	3	1	0	1		1	1	0		0
SI_045_038	2	45	2021-03-31	2	1	12	0	0	0.95416	3	0	0	1			1	0	1	1	0	1	65	0	42	1	0				3	3	0	0	1	1	2	2	2	1	2	1	0	4		2	2	1	brother	1
SI_045_046	2	45	2021-03-30	4	1	11	1	1	1.26969	1	1	1	1	1	0	4	1	4	2	1	0	49	0	49	2	0				3	3	1	1	1	1	2	2	3	0	3	1	0	4		2	2	0		0
SI_045_067	2	45	2021-04-07	2	0	9	0	0	1.41896	3	0	1	1	2	1	2	1	1	1	0						0				2	1	1	1	1	1	1	1	3	0	3	1	0	1		1	1	0		0
SI_045_098	2	45	2021-03-30	4	1	12	1	2	1.35184	3	0	1	1	1	0	1	0	1	1	0	1	59	0	35	1	0				1	1	1	0	1	1	2	2	2	1	2	3	1	1		1	1	0		0
SI_045_100	2	45	2021-03-30	4	1	13	1	1	1.20966	1	1	0	1			4	1	4	2	1	1	57	0	52	1	0				1	1	1	1	1	1	1	1	2	1	3	1	0	7		4	2	1	other	0
SI_045_101	2	45	2021-04-07	7	1	14	0	0	0.518777	1	1	0	1			1	0	1	1	0	1	68	0	40	1	0				1	1	1	0	1	1	1	1	2	1	2	1	0	1		1	1	0		0
SI_052_005	2	52	2021-04-20	3	0	8	0	0	1.02991	3	0	1	1	3	1	1	0	1	1	0	1	40	0	29	1	0				3	3	1	0	1	1	2	2	2	1	3	0	1	2		1	1	0		0
SI_052_017	2	52	2021-04-19	4	1	13	1	2	1.12986	0	1	1	1	2	1	1	0	1	1	0	1	50	0	40	1	0				1	1	1	1	1	1	2	2	3	0	3	1	0	1		1	1	0		0
SI_052_026	2	52	2021-04-17	1	1	10	1	2	1.45329	4	0	0	1			1	0	1	1	0	1	40	0	27	1	0				1	1	0	0	1	1	2	2	2	1	2	1	0	8	Neighbouring child	3	2	0		0
SI_052_056	2	52	2021-04-20	5	1	13	0	0	0.86392	1	1	0	1			4	1	4	2	1	0	50	0	50	2	0				3	1	1	1	1	1	2	2	1	1	2	3	1					1	other	0
SI_052_058	2	52	2021-04-19	6	1	14	1	1	0.979704	0	1	1	1	2	1	1	0	1	1	0	1	56	0	43	1	0				1	1	1	0	1	1	2	2	2	1	2	1	0	2		1	1	0		0
SI_052_069	2	52	2021-04-17	5	1	11	0	0	1.37565	3	0	1	1	1	0	2	1	4	2	1	1	40	0	34	1	0				1	1	1	1	1	1	2	2	3	0	3	3	1	1		1	1	0		0
SI_052_072	2	52	2021-04-17	5	1	11	1	2	1.02418	1	1	0	1			1	0	1	1	0	1	43	0	33	1	0				1	1	0	0	1	1	1	1		0	2	0	1	7		4	2	1	father	0
SI_052_079	2	52	2021-04-20	4	0	14	1	1	0.635132	1	1	0	1			1	0	1	1	0	1	61	1	61	1	0				2	2	0	0	1	1	2	2	2	1	2	0	1	7		4	2	0		0
SI_052_085	2	52	2021-04-19	3	0	10	0	0	0.553399	3	0	0	1			1	0	1	1	0	1	45	0	37	1	0				2	1	1	0	1	1	2	2	1	1	2	1	0	7		4	2	0		1
SI_052_098	2	52	2021-04-19	3	0	10	0	0	0.918791	3	0	0	1			4	1	4	2	1	1	59	0	50	2	0				2	2	1	1	1	1	2	2	1	1	2	0	1	7		4	2	1	grandparent	0
SI_068_019	2	68	2020-03-14	3	0	9	0	0	0.319376	3	0	1	1	2	1	1	0	1	1	0	1	58	0	47	1	0				2	2	0	0	1	1	1	1	2	1	3	1	0	8	Class Teacher	3	2	1	sister	0
SI_068_022	2	68	2020-03-16	2	1	8	1	2	1.16157	4	0	3	0	2	1	2	1	1	1	0	1	33	0	28	1	0				2	2	1	0	1	1	1	1	1	1	1	1	0	1		1	1	0		0
SI_068_025	2	68	2020-03-12	2	1	9	1	2	1.50739	4	0	1	1	2	1	4	1	4	2	1	1	64	0	48	2	0				3	3	1	1	1	1	2	2	2	1	1	2	1	4		2	2	0		0
SI_068_043	2	68	2020-03-12	4	1	11	1	2	1.18002	3	0	1	1	1	0	1	0	1	1	0	1	40	0	36	1	1	5	Harsh	2	3	2	1	0	1	1	1	1	2	1	3	0	1	8	A friend who i play with.	3	2	1	father	0
SI_068_088	2	68	2020-03-14	8	0	13	0	0	1.2468	4	0	1	1	2	1	4	1	4	2	1	0	76	0	76	2	0				2	3	1	1	1	1	2	2	1	1	2	2	1	4		2	2	0		0
SI_070_009	2	70	2021-02-20	3	0	13	0	0	1.18002	3	0	1	1	2	1	1	0	1	1	0	1	32	0	30	1	0				2	2	1	0	1	1	2	2	2	1	3	3	1	1		1	1	0		0
SI_070_010	2	70	2021-02-17	2	1	8	1	2	0.979704	0	1	1	1	1	0	1	0	1	1	0	1	64	0	39	1	0				3	0	1	0	0	0	1	1	3	0	3	0	1	4		2	2	1	father	0
SI_070_033	2	70	2021-02-22	2	1	9	1	1	1.28541	1	1	1	1	1	0	1	0	1	1	0	1	85	0	46	1	0				1	1	0	0	1	1	2	2	2	1	2	3	1	7		4	2	1	father	1
SI_070_035	2	70	2021-02-19	2	1	9	1	2	1.21864	0	1	1	1	2	1	4	1	4	2	1	1	64	1	64	2	0				1	1	1	1	1	1	2	2	3	0	3	3	1	4		2	2	0		0
SI_070_036	2	70	2021-02-22	2	1	9	0	0	1.4631	1	1	1	1	2	1	4	1	4	2	1	1	62	0	58	2	0				1	1	1	1	1	1	2	2	3	0	3	1	0	4		2	2	0		0
SI_070_037	2	70	2021-02-18	1	1	8	0	0	1.03966	4	0	1	1	2	1	1	0	1	1	0	1	41	0	40	1	0				1	1	0	0	1	1	1	1	3	0	3	2	1	8	Friend	3	2	0		0
SI_070_058	2	70	2021-02-23	4	0	11	0	0	1.26845	4	0	1	1	2	1	1	0	1	1	0	1	40	0	36	1	0				2	2	0	0	1	1	1	1	2	1	2	1	0	8	Neighbour	3	2	0		0
SI_070_072	2	70	2021-02-17	5	0	12	1	1	0.853058	1	1	1	1	2	1	1	0	1	1	0	1	40	0	32	1	0				3	3	1	0	1	1	2	2	2	1	2	1	0	1		1	1	0		0
SI_070_088	2	70	2021-02-19	6	1	14	0	0	1.28541	1	1	1	1	2	1	4	1	4	2	1	0	44	0	44	2	1	5	Harsh	2	1	2	1	1	1	1	1	1	2	1	2	2	1	7		4	2	0		0
SI_070_089	2	70	2021-02-23	6	1	13	1	2	1.24029	0	1	1	1	2	1	2	1	1	1	0	0	33	0	33	1	0				2	1	1	0	1	1	1	1	1	1	2	3	1	1		1	1	0		0
SI_070_097	2	70	2021-02-20	6	0	14	0	0	0.648641	1	1	0	1			1	0	1	1	0	1	40	0	33	1	0				1	1	0	0	0	0	1	1	2	1	3	1	0	7		4	2	0		0
SI_070_101	2	70	2021-02-18	6	0	12	1	1	1.04648	1	1	1	1	2	1	5	1	5	3	1	0	61	0	61	3	0				3	2	0	1	1	1	2	2	2	1	3	3	1	5		3	2	0		0
SI_076_015	2	76	2021-04-16	1	1	9	1	1	0.556308	3	0	1	1	2	1	2	1	1	1	0	0	32	0	32	1	0				1	1	1	0	1	1	2	2	1	1	2	1	0	1		1	1	0		0
SI_076_017	2	76	2021-04-13	1	1	8	0	0	0.997466	3	0	0	1			1	0	1	1	0	1	69	0	43	1	0				2	2	0	0	0	0	2	2	1	1	1	1	0	8	Neighbourhood friend.	3	2	0		0
SI_076_025	2	76	2021-04-13	2	0	9	0	0	0.887663	3	0	3	0	3	1	1	0	1	1	0	1	35	0	24	5	0				3	2	1	0	1	1	2	2	2	1	2	1	0	2		1	1	0		0
SI_076_040	2	76	2021-04-16	3	1	11	1	1	0.301891	0	1	0	1			1	0	1	1	0	1	56	0	40	1	0				1	1	0	0	1	1	1	1	2	1	3	2	1	7		4	2	0		0
SI_076_062	2	76	2021-04-13	1	0	12	0	0	1.20168	3	0	1	1	2	1	3	1	4	2	1	0	68	0	68	2	0				1	1	1	1	1	1	2	2	3	0	3	3	1	4		2	2	0		0
SI_076_070	2	76	2021-04-14	4	1	13	0	0	1.01403	1	1	0	1			1	0	1	1	0	1	56	0	51	1	0				2	2	0	0	1	1	1	1	1	1	2	1	0	7		4	2	1	sister	1
SI_076_073	2	76	2021-04-12	6	1	14	1	1	1.09179	1	1	1	1	1	0	3	1	2	1	1	1	50	1	50	1	0				1	3	0	1	1	1	2	2	3	0	3	1	0	2		1	1	0		0
SI_076_079	2	76	2021-04-12	3	1	13	1	2	0.368664	1	1	0	1			2	1	2	1	1	1	45	1	45	1	0				1	2	0	1	1	1	1	1	3	0	3	2	1	7		4	2	1	sister	0
SI_076_082	2	76	2021-04-16	6	1	13	1	1	0.986503	1	1	0	1			2	1	1	1	0	0	52	0	52	1	0				1	1	1	0	0	0	2	2	1	1	3	0	1	7		4	2	1	sister	0
SI_076_088	2	76	2021-04-16	2	0	12	0	0	1.35539	3	0	3	0	3	1	1	0	1	1	0	1	55	0	48	1	0				3	3	1	0	1	1	2	2	2	1	2	1	0	1		1	1	0		0
SI_080_013	2	80	2021-04-10	1	1	11	0	0	1.2905	3	0	1	1	2	1	1	0	1	1	0	1	36	0	28	5	0				3	2	1	0	1	1	2	2	1	1	2	1	0	2		1	1	0		0
SI_080_029	2	80	2021-04-09	5	1	11	0	0	1.25297	1	1	0	1			4	1	4	2	1	1	56	0	45	2	1	5	Beats me	1	2	3	0	0	1	1	1	1	1	1	3	1	0	8	My friend in the neighbourhood	3	2	1	mother	0
SI_080_048	2	80	2021-04-08	2	1	10	1	1	1.25297	1	1	0	1			1	0	1	1	0	1	70	0	47	1	0				2	3	0	0	1	0	1	1	1	1	2	2	1	7		4	2	1	father	0
SI_080_049	2	80	2021-04-08	3	1	11	1	1	1.02522	0	1	1	1	1	0	1	0	1	1	0	1	42	0	26	1	0				1	1	1	0	1	1	2	2	2	1	2	1	0	1		1	1	0		0
SI_080_053	2	80	2021-04-08	3	1	12	1	2	1.20168	3	0	1	1	2	1	1	0	1	1	0	1	47	0	44	1	0				3	3	1	0	1	1	2	2	2	1	2	1	0	2		1	1	0		0
SI_080_058	2	80	2021-04-09	6	1	13	0	0	1.15695	1	1	1	1	2	1	4	1	4	2	1	1	67	1	67	2	0				1	1	1	1	1	1	2	2	1	1	3	3	1	4		2	2	0		0
SI_080_062	2	80	2021-04-09	4	0	11	1	1	0.635132	1	1	0	1			1	0	1	1	0	1	48	0	42	1	1	2	Harsh	2	2	3	1	0	1	1	2	2	2	1	3	1	0	7		4	2	1	sister	0
SI_080_070	2	80	2021-04-10	6	0	13	0	0	1.25297	1	1	0	1			1	0	1	1	0	1	42	0	26	1	0				2	1	1	0	1	0	2	2	1	1	3	1	0	6		3	2	0		0
SI_081_006	2	81	2021-04-21	5	1	13	1	2	0.730999	3	0	0	1			4	1	4	2	1	0	75	0	75	2	1	4	Beats me	1	1	2	0	1	1	1	2	2	3	0	3	1	0	5		3	2	1	grandparent	0
SI_081_018	2	81	2021-04-23	1	1	11	0	0	0.801122	3	0	1	1	3	1	4	1	4	2	1	1	70	0	64	2	0				2	2	1	1	1	1	2	2	3	0	3	1	0	4		2	2	0		0
SI_081_035	2	81	2021-04-21	5	0	13	1	1	1.20168	3	0	1	1	1	0	5	1	5	3	1	0	81	0	54	3	0				1	2	0	1	1	1	3	2	3	0	3	2	1	7		4	2	0		0
SI_081_036	2	81	2021-04-22	6	1	14	1	2	1.02991	3	0	1	1	1	0	2	1	1	1	0	0	47	0	47	1	0				2	1	1	0	1	1	1	1	2	1	2	1	0	1		1	1	0		0
SI_081_069	2	81	2021-04-21	3	0	10	1	1	1.06171	3	0	1	1	3	1	3	1	2	1	1	1	44	0	36	1	0				1	2	1	1	1	1	1	1	3	0	3	1	0	2		1	1	0		0
SI_081_070	2	81	2021-04-23	3	0	11	0	0	1.20966	1	1	0	1			1	0	1	1	0	1	33	0	23	1	1	5	Steals	2	2	2	0	0	1	1	2	2	1	1	2	1	0	2		1	1	1	brother	0
SI_081_078	2	81	2021-04-24	2	1	10	0	0	1.19172	1	1	0	1			1	0	1	1	0	1	39	0	27	1	0				1	1	0	0	1	1	1	1	1	1	2	1	0	4		2	2	1	brother	0
SI_081_085	2	81	2021-04-23	2	1	9	1	1	0.368664	1	1	0	1			1	0	1	1	0	1	41	0	36	1	0				3	3	0	0	0	0	1	1	2	1	3	1	0	8	A neighbourhood friend	3	2	1	father	0
SI_081_086	2	81	2021-04-23	1	1	8	0	0	1.19017	3	0	1	1	3	1	1	0	1	1	0	1	33	0	29	1	0				1	2	1	1	1	1	2	2	2	1	2	1	0	1		1	1	0		0
SI_081_098	2	81	2021-04-22	2	1	11	0	0	0.932301	3	0	0	1			1	0	1	1	0	1	48	0	40	1	0				3	3	0	0	1	1	1	1	1	1	3	1	0	4		2	2	1	sister	0
SI_082_001	2	82	2020-10-01	5	0	12	1	2	0.422762	1	1	1	1	1	0	2	1	1	1	0	0	33	0	33	1	0				1	1	1	0	1	1	2	2	2	1	3	1	0	1		1	1	1	grandparent	0
SI_082_003	2	82	2020-10-02	2	1	10	1	2	1.00317	1	1	1	1	2	1	3	1	2	1	1	1	43	1	43	1	1	1	Beats me	1	1	2	0	1	1	1	2	2	2	1	2	1	0	2		1	1	0		0
SI_082_004	2	82	2020-10-01	6	0	13	0	0	1.07439	4	0	0	1			1	0	1	1	0	1	41	0	31	1	0				3	3	0	0	1	1	1	1	1	1	1	1	0	8	My friend	3	2	1	brother	0
SI_082_005	2	82	2020-10-02	1	1	8	1	2		3	0	0	1			1	0	1	1	0	1	46	0	41	1	0				1	1	0	0	1	1	2	2	2	1	2	1	0	4		2	2	0		0
SI_082_007	2	82	2020-10-05	7	1	14	0	0		1	1	0	1			2	1	1	1	0	1	29	0	27	1	0				1	1	1	0	0	0	2	2	2	1	3	2	1	7		4	2	0		0
SI_082_009	2	82	2020-10-03	4	0	8	0	0	1.13672	3	0	1	1	1	0	4	1	4	2	1	0	73	0	73	2	0				1	1	1	0	1	1	2	2	2	1	2	1	0	4		2	2	0		0
[truncated: 40 more columns]

## Sheet: codebook
Variable Name	Description	Value/ code	Label	Type	Unit of Measure/ format
Pupil_ID	study identification number of the pupil
Region_code_1kw_2si	county	1	kwale	categorical
		2	siaya
School_ID	study identification number of the pupil's school
rfs_date	date pupil was interviewed
Class_ID	school grade of pupil
sex_0F_1M	sex of pupil	0	female	categorical
		1	male
srf_age	age of pupil			numeric, integer	years
tungiasis_status	infcetion status of pupil	0	uninfected	categorical
		1	infected
intensity_group_fleacounts	infection severity group of pupil	0	uninfected	categorical
		1	mild (1-10 fleas)
		2	severe (>10 fleas)
SES	socioeconomic status (merged from household dataset)			numeric, continuous
shoes_worn	shoes worn on the interview day	0	none
		1	open slippers
		3	closed shoes
		4	closed shoes with socks
shoes_recode_0closed_1other	shoes worn on the interview day-recoded	0	closed shoes	categorical
		1	open shoes (e.g. slippers) or none
uniform_worn	uniform worn on the interview day	0	none	categorical
		1	partial
		3	complete
uniform_recode_0complete_1other	uniform worn on the interview day-recoded	0	complete	categorical
		1	other
uniform_condition	for those wearing uniform, it's condition	1	torn
		2	moderate
		3	smart
uniformcdn_recode_0torn_1other	for those wearing uniform, it's condition-recoded	0	torn	categorical
		1	other
adults_live_1bothpar_2mother_3fa	adults child lives with most of the time	1	both parents
		2	mother
		3	father
		4	grandparents
		5	aunt & uncle
		6	other (specify
ADULTSlivewith_0bothparents_1oth_recoded	adults child lives with most of the time-recoded	0	both parents	categorical
		1	others
				text
who_cares_1mother_2father_3both_	who is the main caregiver-coded	1	mother
		2	father
		3	both parents
		4	grandparents
		5	aunt & uncle
		6	step parent/sibling
WHO_CARES_1parent_2grandpar_3oth	who is the main caregiver-recoded	1	parent
		2	grandparent
		3	other
WHO_CARES_0mother_1other	who is the main caregiver-recoded2	0	mother	categorical
		1	other adult
HHH_SEX	sex of household head	0	female	categorical
		1	male
ageofheadofhousehold	age of household head			numeric, integer	years
Caregiver_SEX	sex of caregiver	0	female	categorical
		1	male
ageofcaregiver	age of caregiver			numeric, integer	years
caregiver_relation_child	relationshipo of caregiver to the child	1	parent
		2	grandparent
		3	aunt & uncle
		4	sibling
		5	other (specify)
family_fear_0no_1yes	child fears a family member	0	no	categorical
		1	yes
whofear	who the child fears			text
whofear_code	who the child fears-coded	1	father	categorical
		2	mother
		3	both parents
		4	brother
		5	others
why_fear	why the child fears the person			text
whyfear_coded	why the child fears the person-coded	1	Beats me	categorical
		2	Strict/ Harsh
		3	Witch
mother_ed_0no_1dontknow_2prim_3sec	level of school mother attended	0	none	categorical
		1	don’t know
		2	some or complete primary
		3	some or complete secondary
father_ed_0no_1dontknow_2prim_3sec	level of school father attended	0	none	categorical
		1	don’t know
		2	some or complete primary
		3	some or complete secondary
father_away	father is away a lot	0	no	categorical
		1	yes
mother_away	mother is away a lot	0	no	categorical
		1	yes
parent_know_friends	parents know child's friends	0	no	categorical
		1	yes
parent_friend_parents	parents know child's friends' parents	0	no	categorical
		1	yes
parent_schmeet_1often_2some_3nev	parents attend school meetings	1	often	categorical
		2	sometimes
		3	never
parent_schmeet_1often_2notoften	parents attend school meetings	1	often	categorical
		2	not often
parent_chk_homework_1always_2some_3n	parents check child does their homework	1	always	categorical
		2	sometimes
		3	never
parent_checkhomewk_recode	parents check child does their homework	0	never	categorical
		1	sometimes/always
parent_help_hwork_1always_2some_	parents helps child with homework	1	always	categorical
		2	sometimes
		3	never
parent_discipline_0none_1beat_2s	discipline style parents use	0	nothing	categorical
		1	beat
		2	shout
		3	talk
discipline_0beat_1other	discipline style parents use-recoded	0	beat	categorical
		1	other
unwell_goes_1mother_2father_3par	who child goes to when unwell	1	mother
		2	father
		3	both parents
		4	grandparent
		5	aunt/uncle
		6	older sibling
		7	nobody
		8	other
				text
UNWELL_GOES_1parent_2grandparent	who child goes to when unwell_recoded	1	parent
		2	grandparent
		3	others
		4	nobody
unwell_goes_1parent_2other	who child goes to when unwell-recoded2	1	parent	categorical
		2	other adult
family_illmonths	family member has been ill for some months	0	no	categorical
		1	yes
family_illmember	who has been ill			text
family_disability	family member has a disability	0	no	categorical
		1	yes
fam_dismember	who is disabled in the family			text
incomesource_1job_2casual_3farm_	what parents do for income	1	job	categorical
		2	casual labour
		3	work on their own farm
		4	selling things in the market/village
		5	other
wall_material	wall materials of child's house	1	stone & cement
		2	stone & mud
		3	mud & sticks
		4	plam leaves
		9	other
wall_0mud_1other	wall materials of child's house-recoded	0	mud & sticks	categorical
		1	other
roof_1mak_2mabati	roof materials of child's house	1	natural-palm leaves, grass	categorical
		2	iron sheet
floor_1stone_2sandsoil_3smearmud	floor materials of child's house	1	stone/cement	categorical
		2	sand/soil
		3	smeared mud
floor_recode	floor materials of child's house-recoded	0	sand/mud	categorical
		1	stone/cement
numb_bedrooms	number of sleeping rooms in the household			numeric, integer
bed_1raisedwithmattr_2tradbed_3m	bed type child slept on	1	bed with mattress	categorical
		2	traditional bed
		3	mattress on floor
		4	mat on floor
childbed_recode_0raised_1floor	bed type child slept on-recoded	0	raised bed	categorical
		1	not on raised bed
room_people_sleep	number of people sleep in room with child			numeric, integer
numb_people_share_0<2	number of people sleep in room with child-coded	0	0-1	categorical
		1	>1
water_source	source of water for the household	1	tap on own compound	categorical
		2	shared community tap/water kiosk nearby
		3	shared community tap/water kiosk far away collected by motorbike
		4	community pump/ well
		5	river/stream/lake
		6	rain puddles
		9	other
water_source_recode	source of water for the household-recoded	0	unimproved (river/stream/lake/puddles)	categorical
		1	imroved
freq_feetwash	frequency child washes their feet	1	twice a day	categorical
		2	once a day
		3	less often
freq_feetwash_code_0twice_1less	frequency child washes their feet-recoded	0	twice a day	categorical
		1	less often
soap_feetwash	child uses soap to wash feet	2	always	categorical
		1	sometimes
		0	never
soap_feetwash_code_0always_1less	child uses soap to wash feet-recoded	0	always	categorical
		1	less often
toilet_type	type of toilet family uses	1	flush	categorical
		2	ventilated pit latrine
		3	tradition latrine
		4	bush/ open defecation
toilet_recode_0bush_1latrine	type of toilet family uses-recoded	0	bush/open defecation	categorical
		1	latrine
	location bathe most of the time	1	in river/pond/lake,	categorical
	merged from caregiver interview	2	with basin of water anywhere on compound or in the bushes/garden nearby
		3	built bathroom/latrine building
		4	makeshift bathroom
		5	other bathing place (specify)
bath_place-recoded	location bathe most of the time-recoded	0	other
	merged from caregiver interview	1	built bathroom/latrine building
numb_meals_yester	number of meals child ate the previous day			numeric, integer
equal_food	child received equal food to others	0	no	categorical
		1	yes
parent_stress_tot	parental stress score total			numeric, integer
	merged from caregiver interview
caregiv_depress	caregiver classidfied as depressed on PHQ9	0	no	categorical
	merged from caregiver interview	1	yes
muac_ppl	mid upper arm circumference			numeric, continuous
weight_ppl	weight (kg)			numeric, continuous
height_ppl	height (m)			numeric, continuous
bmi	body mass index			numeric, continuous
z_scores				numeric
nutrition_status	nutitional status of child	1	positive z score	categorical
		3	negative z score (malnourished)
houseland_owned	family own the land where house is	0	no	categorical
	merged from caregiver interview	1	yes
farmland_owned	family owns farming land	0	no	categorical
	merged from caregiver interview	1	yes
child_disability	child has a disability	0	no	categorical
	merged from caregiver interview	1	yes
birth_complications	mother had complications during child's birth	0	no	categorical
	merged from caregiver interview	1	yes
ophanhood	child is an orphan	0	no	categorical
	merged from caregiver interview	1	yes
time_spend_talk_index_child1	time caregiver spent talking to child	1	none	categorical
	merged from caregiver interview	2	a little
		3	some
		4	a lot
timespend_recode2_1alot	time caregiver spent talking to child-recoded	0	not a lot	categorical
		1	a lot
hugchild_0no_1yes	caregiver hugged child	0	no	categorical
	merged from caregiver interview	1	yes
